# Supplementary material for: The Reverse Transcription Inhibitor Abacavir Shows Anticancer Activity in Prostate Cancer Cell Lines
Source: PLoS One. 2010 Dec 3;5(12):e14221. doi: 10.1371/journal.pone.0014221 (PMC2997057; doi:10.1371/journal.pone.0014221)
Supplement: Table S3 — List of differentially expressed genes at 15 and 150 µM ABC in PC3 cells. (1.73 MB XLS) [file pone.0014221.s003.xls]

## Sheet: 15 microM ABC
SYMBOL	Fold Difference	GID	ACCESSION	DEFINITION	ONTOLOGY	SYNONYM
ACSS1	1.27093	28416952	NM_032501.2	Homo sapiens acyl-CoA synthetase short-chain family member 1 (ACSS1), nuclear gene encoding mitochondrial protein, mRNA.	metabolism [goid 8152] [evidence IEA]; catalytic activity [goid 3824] [evidence IEA]; acetate-CoA ligase activity [goid 3987] [evidence IEA]; ligase activity [goid 16874] [evidence IEA]; AMP binding [goid 16208] [evidence IEA]; mitochondrion [goid 5739] [	ACAS2L; AceCS2L; MGC33843
ACTA2	1.38003	4501882	NM_001613.1	Homo sapiens actin, alpha 2, smooth muscle, aorta (ACTA2), mRNA.	muscle development [goid 7517] [evidence IEA]; nucleotide binding [goid 166] [evidence IEA]; protein binding [goid 5515] [evidence IEA]; ATP binding [goid 5524] [evidence IEA]; structural constituent of cytoskeleton [goid 5200] [evidence IEA]; motor activ	ACTSA
ADM	1.26812	4501944	NM_001124.1	Homo sapiens adrenomedullin (ADM), mRNA.	cell-cell signaling [goid 7267] [pmid 8074714] [evidence TAS]; response to wounding [goid 9611] [pmid 8524787] [evidence TAS]; signal transduction [goid 7165] [pmid 10822232] [evidence TAS]; cAMP biosynthesis [goid 6171] [pmid 8074714] [evidence TAS]; pre	AM
AEBP1	1.22764	53692188	NM_001129.3	Homo sapiens AE binding protein 1 (AEBP1), mRNA.	skeletal development [goid 1501] [pmid 8920928] [evidence TAS]; cell adhesion [goid 7155] [evidence IEA]; muscle development [goid 7517] [pmid 9624159] [evidence TAS]; proteolysis and peptidolysis [goid 6508] [evidence IEA]; carboxypeptidase A activity [g	ACLP
AHCTF1	1.22688	67551264	NM_015446.3	Homo sapiens AT hook containing transcription factor 1 (AHCTF1), mRNA.		ELYS; MST108; TMBS62; MSTP108; DKFZp434N093
AHCYL1	1.17583	21361646	NM_006621.3	Homo sapiens S-adenosylhomocysteine hydrolase-like 1 (AHCYL1), mRNA.	one-carbon compound metabolism [goid 6730] [evidence IEA]; hydrolase activity [goid 16787] [evidence IEA]; adenosylhomocysteinase activity [goid 4013] [evidence IEA]	DCAL; IRBIT; PRO0233; XPVKONA
AHNAK	-1.2862	55769540	NM_024060.2	Homo sapiens AHNAK nucleoprotein (desmoyokin) (AHNAK), transcript variant 2, mRNA.	neurogenesis [goid 7399] [evidence NAS]; protein binding [goid 5515] [evidence IEA]; nucleus [goid 5634] [pmid 1608957] [evidence NAS]	AHNAKRS; MGC5395
ANAPC5	1.15657	34147585	NM_016237.3	Homo sapiens anaphase promoting complex subunit 5 (ANAPC5), mRNA.	G2/M transition of mitotic cell cycle [goid 86] [pmid 9469815] [evidence TAS]; cell division [goid 51301] [evidence IEA]; ubiquitin-dependent protein catabolism [goid 6511] [pmid 9469815] [evidence TAS]; regulation of cell cycle [goid 74] [pmid 9469815] [	APC5; PDL-108
AP1S1	-1.37842	16950626	NM_001283.2	Homo sapiens adaptor-related protein complex 1, sigma 1 subunit (AP1S1), transcript variant 1, mRNA.	intracellular protein transport [goid 6886] [evidence ISS]; receptor mediated endocytosis [goid 6898] [pmid 9733768] [evidence TAS]; protein transporter activity [goid 8565] [evidence ISS]; protein binding [goid 5515] [evidence ISS]; coated pit [goid 5905	AP19; CLAPS1; SIGMA1A
AP3M2	1.25028	14916518	NM_006803.2	Homo sapiens adaptor-related protein complex 3, mu 2 subunit (AP3M2), mRNA.	intracellular protein transport [goid 6886] [evidence IEA]; clathrin vesicle coat [goid 30125] [evidence IEA]; membrane coat adaptor complex [goid 30119] [pmid 8076832] [evidence TAS]; Golgi stack [goid 5795] [evidence IEA]	P47B; AP47B; CLA20
APAF1	1.2491	32483362	NM_181869.1	Homo sapiens apoptotic peptidase activating factor (APAF1), transcript variant 5, mRNA.	neurogenesis [goid 7399] [pmid 9753320] [evidence TAS]; regulation of apoptosis [goid 42981] [pmid 10441496] [evidence TAS]; caspase activation via cytochrome c [goid 8635] [pmid 9267021] [evidence IDA]; nucleotide binding [goid 166] [pmid 10383829] [evid	CED4
BANF1	-1.36709	11038645	NM_003860.2	Homo sapiens barrier to autointegration factor 1 (BANF1), mRNA.	response to virus [goid 9615] [pmid 9465049] [evidence TAS]; DNA binding [goid 3677] [evidence IEA]; chromosome [goid 5694] [evidence IEA]; nucleus [goid 5634] [evidence IEA]	BAF; BCRP1; D14S1460; MGC111161
BRMS1	-1.29357	68348703	NM_001024958.1	Homo sapiens breast cancer metastasis suppressor 1 (BRMS1), transcript variant 3, mRNA.	cell cycle [goid 7049] [evidence IEA]; negative regulation of progression through cell cycle [goid 45786] [evidence IEA]; molecular function unknown [goid 5554] [evidence ND ]; cellular component unknown [goid 8372] [evidence ND ]	DKFZp564A063
C10orf132	1.65054	58219039	NM_001010917.1	Homo sapiens chromosome 10 open reading frame 132 (C10orf132), mRNA.		MGC131701; bA459F3.4
C10orf90	1.37548	52145311	NM_001004298.2	Homo sapiens chromosome 10 open reading frame 90 (C10orf90), mRNA.		FLJ32938; bA422P15.2; RP11-422P15.2
C19orf28	1.45042	34222225	NM_174983.2	Homo sapiens chromosome 19 open reading frame 28 (C19orf28), mRNA.		PP3501; MGC20700
C1orf60	1.21475	39995083	NM_023015.3	Homo sapiens chromosome 1 open reading frame 60 (C1orf60), mRNA.		INT3; INTS3; FLJ21919; DKFZp686E1950; DKFZp781I1253; RP11-216N14.2; DKFZp686O20115
C20orf11	1.22582	40804466	NM_017896.2	Homo sapiens chromosome 20 open reading frame 11 (C20orf11), mRNA.	nucleus [goid 5634] [evidence IEA]	TWA1
C2orf18	-1.25355	31542710	NM_017877.2	Homo sapiens chromosome 2 open reading frame 18 (C2orf18), mRNA.		FLJ20555
C9orf123	1.26801	62955828	NM_033428.1	Homo sapiens chromosome 9 open reading frame 123 (C9orf123), mRNA.	membrane [goid 16020] [evidence IEA]; integral to membrane [goid 16021] [evidence IEA]	MGC4730
C9orf9	-1.17703	33285005	NM_018956.3	Homo sapiens chromosome 9 open reading frame 9 (C9orf9), mRNA.
CA9	1.66855	9955947	NM_001216.1	Homo sapiens carbonic anhydrase IX (CA9), mRNA.	one-carbon compound metabolism [goid 6730] [evidence IEA]; metal ion binding [goid 46872] [evidence IEA]; lyase activity [goid 16829] [evidence IEA]; zinc ion binding [goid 8270] [evidence IEA]; carbonate dehydratase activity [goid 4089] [pmid 8661007] [e	MN
CALB2	-1.40643	6031158	NM_001740.2	Homo sapiens calbindin 2, 29kDa (calretinin) (CALB2), transcript variant CALB2, mRNA.	calcium ion binding [goid 5509] [evidence IEA]	CAL2
CAPS	-1.20661	18104963	NM_080590.1	Homo sapiens calcyphosine (CAPS), transcript variant 2, mRNA.	intracellular signaling cascade [goid 7242] [pmid 2540953] [evidence TAS]; calcium ion binding [goid 5509] [pmid 2540953] [evidence TAS]	CAPS1
CBX2	1.2661	61743962	NM_005189.1	Homo sapiens chromobox homolog 2 (Pc class homolog, Drosophila) (CBX2), transcript variant 1, mRNA.	regulation of transcription, DNA-dependent [goid 6355] [evidence IEA]; transcription [goid 6350] [evidence IEA]; chromatin modification [goid 16568] [evidence NAS]; chromatin assembly or disassembly [goid 6333] [evidence IEA]; negative regulation of trans	M33; CDCA6; MGC10561
CBX6	1.26744	46852391	NM_014292.3	Homo sapiens chromobox homolog 6 (CBX6), mRNA.	regulation of transcription, DNA-dependent [goid 6355] [evidence IEA]; transcription [goid 6350] [evidence IEA]; chromatin assembly or disassembly [goid 6333] [evidence IEA]; chromatin modification [goid 16568] [evidence IEA]; chromatin binding [goid 3682
CD74	1.1832	68448536	NM_001025158.1	Homo sapiens CD74 antigen (invariant polypeptide of major histocompatibility complex, class II antigen-associated) (CD74), transcript variant 3, mRNA.	cell proliferation [goid 8283] [pmid 12782713] [evidence IDA]; intracellular protein transport [goid 6886] [evidence ISS]; signal transduction [goid 7165] [pmid 12782713] [evidence IDA]; antigen presentation, endogenous antigen [goid 19883] [pmid 10981873	DHLAG; HLADG; Ia-GAMMA; protein 41
CDCA7	1.27861	22027513	NM_145810.1	Homo sapiens cell division cycle associated 7 (CDCA7), transcript variant 2, mRNA.	metal ion binding [goid 46872] [evidence IEA]; oxidoreductase activity [goid 16491] [evidence IEA]; copper ion binding [goid 5507] [evidence IEA]	JPO1; FLJ14722; FLJ14736; MGC34109
CDH13	1.23561	61676095	NM_001257.3	Homo sapiens cadherin 13, H-cadherin (heart) (CDH13), mRNA.	homophilic cell adhesion [goid 7156] [evidence IEA]; cell adhesion [goid 7155] [pmid 8673923] [evidence TAS]; calcium ion binding [goid 5509] [evidence IEA]; protein binding [goid 5515] [evidence IEA]; membrane [goid 16020] [evidence IEA]	CDHH
CDKN2C	-1.43521	17981698	NM_078626.1	Homo sapiens cyclin-dependent kinase inhibitor 2C (p18, inhibits CDK4) (CDKN2C), transcript variant 2, mRNA.	cell cycle arrest [goid 7050] [pmid 8001816] [evidence TAS]; negative regulation of cell proliferation [goid 8285] [pmid 8001816] [evidence TAS]; cell cycle [goid 7049] [evidence IEA]; cyclin-dependent protein kinase inhibitor activity [goid 4861] [pmid 8	p18; INK4C; p18-INK4C
CENTG3	1.20246	32307157	NM_031946.3	Homo sapiens centaurin, gamma 3 (CENTG3), mRNA.	small GTPase mediated signal transduction [goid 7264] [evidence IEA]; regulation of GTPase activity [goid 43087] [evidence IEA]; metal ion binding [goid 46872] [evidence IEA]; GTPase activator activity [goid 5096] [evidence IEA]; GTP binding [goid 5525] [	AGAP3; MRIP-1
CERK	1.19819	32967302	NM_182661.1	Homo sapiens ceramide kinase (CERK), transcript variant 2, mRNA.	protein kinase C activation [goid 7205] [evidence IEA]; ceramide metabolism [goid 6672] [pmid 11956206] [evidence TAS]; transferase activity [goid 16740] [evidence IEA]; calcium- and calmodulin-dependent protein kinase activity [goid 4685] [pmid 11956206]	LK4; hCERK; FLJ21430; FLJ23239; KIAA1646; MGC131878; dA59H18.2; dA59H18.3; DKFZp434E0211
CHFR	1.20206	8922674	NM_018223.1	Homo sapiens checkpoint with forkhead and ring finger domains (CHFR), mRNA.	cell cycle [goid 7049] [evidence IEA]; protein ubiquitination [goid 16567] [evidence IEA]; cell division [goid 51301] [evidence IEA]; mitosis [goid 7067] [evidence IEA]; mitotic checkpoint [goid 7093] [pmid 10935642] [evidence TAS]; metal ion binding [goi	RNF116; RNF196; FLJ10796
CHRM3	1.38501	54792120	NM_000740.2	Homo sapiens cholinergic receptor, muscarinic 3 (CHRM3), mRNA.	cell proliferation [goid 8283] [pmid 8063729] [evidence TAS]; signal transduction [goid 7165] [pmid 10940357] [evidence TAS]; G-protein coupled receptor protein signaling pathway [goid 7186] [pmid 9603968] [evidence TAS]; neurogenesis [goid 7399] [pmid 27	HM3
CIITA	1.74298	73747680	NM_000246.2	Homo sapiens class II, major histocompatibility complex, transactivator (CIITA), mRNA.	defense response to pathogen [goid 42829] [evidence IEA]; immune response [goid 6955] [pmid 8402893] [evidence TAS]; regulation of transcription, DNA-dependent [goid 6355] [evidence IEA]; detection of pest, pathogen or parasite [goid 9596] [pmid 8402893]	C2TA; MHC2TA; CIITA IV
CIT	1.20954	32698687	NM_007174.1	Homo sapiens citron (rho-interacting, serine/threonine kinase 21) (CIT), mRNA.	cell cycle [goid 7049] [evidence IEA]; neurogenesis [goid 48699] [pmid 11086988] [evidence ISS]; cell division [goid 51301] [evidence IEA]; mitosis [goid 7067] [pmid 11086988] [evidence ISS]; intracellular signaling cascade [goid 7242] [evidence IEA]; pro	CRIK; STK21; KIAA0949
CITED1	-1.48872	20127458	NM_004143.2	Homo sapiens Cbp/p300-interacting transactivator, with Glu/Asp-rich carboxy-terminal domain, 1 (CITED1), mRNA.	regulation of transcription from RNA polymerase II promoter [goid 6357] [pmid 9434189] [evidence TAS]; regulation of transcription [goid 45449] [evidence IEA]; transcription factor activity [goid 3700] [pmid 9434189] [evidence TAS]; nucleus [goid 5634] [e	MSG1
CLASP1	1.20647	31563536	NM_015282.1	Homo sapiens cytoplasmic linker associated protein 1 (CLASP1), mRNA.	negative regulation of microtubule depolymerization [goid 7026] [pmid 11290329] [evidence NAS]; binding [goid 5488] [evidence IEA]; microtubule binding [goid 8017] [pmid 11290329] [evidence NAS]; microtubule associated complex [goid 5875] [pmid 11290329]	MAST1; KIAA0622; DKFZp686D1968; DKFZp686H2039
COL4A3BP	1.60165	5031716	NM_005713.1	Homo sapiens collagen, type IV, alpha 3 (Goodpasture antigen) binding protein (COL4A3BP), transcript variant 1, mRNA.	immune response [goid 6955] [pmid 11007769] [evidence NAS]; protein amino acid phosphorylation [goid 6468] [pmid 10212244] [evidence TAS]; protein serine/threonine kinase activity [goid 4674] [evidence IEA]; transferase activity [goid 16740] [evidence IEA	CERT; GPBP; CERTL; STARD11
COL8A1	-1.3592	32895367	NM_020351.2	Homo sapiens collagen, type VIII, alpha 1 (COL8A1), transcript variant 2, mRNA.	phosphate transport [goid 6817] [evidence IEA]; cell adhesion [goid 7155] [evidence IEA]; structural molecule activity [goid 5198] [evidence IEA]; protein binding [goid 5515] [evidence IEA]; extracellular matrix (sensu Metazoa) [goid 5578] [evidence IEA];	MGC9568
CRADD	-1.19626	51988883	NM_003805.3	Homo sapiens CASP2 and RIPK1 domain containing adaptor with death domain (CRADD), mRNA.	induction of apoptosis via death domain receptors [goid 8625] [pmid 9044836] [evidence TAS]; signal transduction [goid 7165] [evidence IEA]; regulation of apoptosis [goid 42981] [evidence IEA]; protein binding [goid 5515] [pmid 15073321] [evidence IPI]; i	RAIDD; MGC9163
CTPS	1.25282	4503132	NM_001905.1	Homo sapiens CTP synthase (CTPS), mRNA.	nucleobase, nucleoside, nucleotide and nucleic acid metabolism [goid 6139] [pmid 2113467] [evidence TAS]; pyrimidine nucleotide biosynthesis [goid 6221] [evidence IEA]; response to drug [goid 42493] [pmid 7981751] [evidence TAS]; glutamine metabolism [goi
CYP1A1	2.57266	13325053	NM_000499.2	Homo sapiens cytochrome P450, family 1, subfamily A, polypeptide 1 (CYP1A1), mRNA.	electron transport [goid 6118] [evidence IEA]; metal ion binding [goid 46872] [evidence IEA]; heme binding [goid 20037] [evidence IEA]; unspecific monooxygenase activity [goid 50381] [evidence IEA]; oxygen binding [goid 19825] [pmid 1691986] [evidence TAS	AHH; AHRR; CP11; CYP1; P1-450; P450-C; P450DX
DCC1	1.17795	13129095	NM_024094.1	Homo sapiens defective in sister chromatid cohesion homolog 1 (S. cerevisiae) (DCC1), mRNA.		MGC5528
DDEFL1	1.16149	19923539	NM_017707.2	Homo sapiens development and differentiation enhancing factor-like 1 (DDEFL1), mRNA.	regulation of GTPase activity [goid 43087] [evidence IEA]; carboxylic acid metabolism [goid 19752] [evidence IEA]; transferase activity, transferring acyl groups, acyl groups converted into alkyl on transfer [goid 46912] [evidence IEA]	UPLC1; FLJ20199
DLX1	1.2348	64225289	NM_178120.3	Homo sapiens distal-less homeo box 1 (DLX1), mRNA.	regulation of transcription, DNA-dependent [goid 6355] [evidence IEA]; development [goid 7275] [evidence NAS]; transcription factor activity [goid 3700] [evidence IEA]; nucleus [goid 5634] [evidence NAS]
DNAJB9	1.26389	9558754	NM_012328.1	Homo sapiens DnaJ (Hsp40) homolog, subfamily B, member 9 (DNAJB9), mRNA.	protein folding [goid 6457] [evidence IEA]; chaperone regulator activity [goid 30188] [evidence ISS]; heat shock protein binding [goid 31072] [evidence IEA]; unfolded protein binding [goid 51082] [evidence IEA]; nucleolus [goid 5730] [evidence ISS]; cytop	MDG1; ERdj4; MST049; MSTP049; DKFZP564F1862
DNAPTP6	1.17452	7661597	NM_015535.1	Homo sapiens DNA polymerase-transactivated protein 6 (DNAPTP6), mRNA.		DKFZp564A2416
DTL	1.19719	7705575	NM_016448.1	Homo sapiens denticleless homolog (Drosophila) (DTL), mRNA.		RAMP; L2DTL
DYNLRB1	-1.29515	29570778	NM_014183.2	Homo sapiens dynein, light chain, roadblock-type 1 (DYNLRB1), mRNA.	microtubule-based movement [goid 7018] [pmid 11750132] [evidence NAS]; retrograde axon cargo transport [goid 8090] [evidence ISS]; visual behavior [goid 7632] [evidence ISS]; microtubule motor activity [goid 3777] [pmid 11750132] [evidence NAS]; protein b	BLP; BITH; DNCL2A; DNLC2A
EMP3	-1.18638	4503562	NM_001425.1	Homo sapiens epithelial membrane protein 3 (EMP3), mRNA.	negative regulation of cell proliferation [goid 8285] [pmid 8996089] [evidence TAS]; cell growth [goid 16049] [evidence IEA]; cell death [goid 8219] [evidence NR ]; development [goid 7275] [evidence NR ]; membrane fraction [goid 5624] [evidence NR ]; memb	YMP
ENO3	-1.20196	16554590	NM_001976.2	Homo sapiens enolase 3 (beta, muscle) (ENO3), transcript variant 1, mRNA.	glycolysis [goid 6096] [evidence IEA]; lyase activity [goid 16829] [evidence IEA]; phosphopyruvate hydratase activity [goid 4634] [pmid 8513787] [evidence TAS]; magnesium ion binding [goid 287] [evidence IEA]; phosphopyruvate hydratase complex [goid 15] [	MSE
EPHA3	1.17843	32967312	NM_005233.3	Homo sapiens EPH receptor A3 (EPHA3), transcript variant 1, mRNA.	signal transduction [goid 7165] [pmid 1737782] [evidence TAS]; transmembrane receptor protein tyrosine kinase signaling pathway [goid 7169] [evidence IEA]; protein amino acid phosphorylation [goid 6468] [evidence IEA]; nucleotide binding [goid 166] [evide	ETK; HEK; ETK1; HEK4; TYRO4
ETFB	-1.21807	62420878	NM_001985.2	Homo sapiens electron-transfer-flavoprotein, beta polypeptide (ETFB), transcript variant 1, mRNA.	electron transport [goid 6118] [evidence IEA]; electron transporter activity [goid 5489] [evidence IEA]; electron carrier activity [goid 9055] [pmid 7912128] [evidence TAS]; mitochondrial matrix [goid 5759] [pmid 8617498] [evidence TAS]	MADD; FP585
EYA1	1.59025	26667218	NM_172059.1	Homo sapiens eyes absent homolog 1 (Drosophila) (EYA1), transcript variant 4, mRNA.	regulation of transcription, DNA-dependent [goid 6355] [evidence IEA]; sensory perception of sound [goid 7605] [pmid 9020840] [evidence TAS]; metabolism [goid 8152] [evidence IEA]; morphogenesis [goid 9653] [pmid 9020840] [evidence TAS]; transcription [go	BOP; BOR
FADS3	-1.21355	34304362	NM_021727.3	Homo sapiens fatty acid desaturase 3 (FADS3), mRNA.	fatty acid desaturation [goid 6636] [pmid 10860662] [evidence NAS]; oxidoreductase activity [goid 16491] [evidence IEA]; oxidoreductase activity, acting on paired donors, with oxidation of a pair of donors resulting in the reduction of molecular oxygen to	CYB5RP; LLCDL3; BC269730_1
FAM57A	1.17519	13376161	NM_024792.1	Homo sapiens family with sequence similarity 57, member A (FAM57A), mRNA.	integral to membrane [goid 16021] [evidence IEA]	CT120; FLJ22282
FARP1	1.14208	48928036	NM_005766.2	Homo sapiens FERM, RhoGEF (ARHGEF) and pleckstrin domain protein 1 (chondrocyte-derived) (FARP1), transcript variant 1, mRNA.	cytoskeletal protein binding [goid 8092] [evidence IEA]; binding [goid 5488] [evidence IEA]; Rho guanyl-nucleotide exchange factor activity [goid 5089] [pmid 9425278] [evidence TAS]; membrane [goid 16020] [evidence IEA]; cytoskeleton [goid 5856] [pmid 942	CDEP; PLEKHC2; MGC87400
FBXW7	-1.40305	61743923	NM_033632.2	Homo sapiens F-box and WD-40 domain protein 7 (archipelago homolog, Drosophila) (FBXW7), transcript variant 1, mRNA.	protein ubiquitination [goid 16567] [pmid 12354302] [evidence IDA]; protein binding [goid 5515] [pmid 12354302] [evidence IDA]; nucleus [goid 5634] [evidence IEA]	AGO; CDC4; FBW7; FBX30; FBXW6; SEL10; SEL-10; DKFZp686F23254
FLJ20512	-1.1458	8923476	NM_017854.1	Homo sapiens hypothetical protein FLJ20512 (FLJ20512), mRNA.
FST	1.19168	7242221	NM_013409.1	Homo sapiens follistatin (FST), transcript variant FST344, mRNA.	negative regulation of follicle-stimulating hormone secretion [goid 46882] [evidence NAS]; development [goid 7275] [pmid 9828086] [evidence TAS]; activin inhibitor activity [goid 17106] [evidence NAS]; protein binding [goid 5515] [pmid 12697670] [evidence	FS
FZD4	1.2688	22547160	NM_012193.2	Homo sapiens frizzled homolog 4 (Drosophila) (FZD4), mRNA.	G-protein coupled receptor protein signaling pathway [goid 7186] [evidence IEA]; frizzled signaling pathway [goid 7222] [pmid 10544037] [evidence TAS]; development [goid 7275] [evidence IEA]; Wnt receptor activity [goid 42813] [pmid 10544037] [evidence TA	EVR1; Fz-4; FzE4; GPCR; FZD4S; MGC34390
GADD45A	-1.25718	9790904	NM_001924.2	Homo sapiens growth arrest and DNA-damage-inducible, alpha (GADD45A), mRNA.	apoptosis [goid 6915] [pmid 10828065] [evidence TAS]; regulation of cyclin dependent protein kinase activity [goid 79] [pmid 10747892] [evidence TAS]; cell cycle arrest [goid 7050] [pmid 10747892] [evidence TAS]; cell cycle [goid 7049] [evidence IEA]; DNA	DDIT1; GADD45
GAS6	1.25492	4557616	NM_000820.1	Homo sapiens growth arrest-specific 6 (GAS6), mRNA.	cell proliferation [goid 8283] [pmid 7854420] [evidence TAS]; signal transduction [goid 7165] [pmid 7854420] [evidence TAS]; regulation of cell growth [goid 1558] [evidence IEA]; calcium ion binding [goid 5509] [evidence IEA]; receptor binding [goid 5102]	AXSF; AXLLG; DKFZp666G247
GEMIN4	1.16555	7657121	NM_015721.1	Homo sapiens gem (nuclear organelle) associated protein 4 (GEMIN4), mRNA.	nuclear mRNA splicing, via spliceosome [goid 398] [evidence IEA]; rRNA processing [goid 6364] [pmid 10725331] [evidence TAS]; protein binding [goid 5515] [pmid 11714716] [evidence IPI]; spliceosome complex [goid 5681] [evidence IEA]; small nuclear ribonuc	HC56; HHRF-1; DKFZP434B131; DKFZP434D174
GRB2	-1.17911	45359857	NM_002086.3	Homo sapiens growth factor receptor-bound protein 2 (GRB2), transcript variant 1, mRNA.	cell-cell signaling [goid 7267] [pmid 8253073] [evidence TAS]; epidermal growth factor receptor signaling pathway [goid 7173] [pmid 1322798] [evidence TAS]; insulin receptor signaling pathway [goid 8286] [pmid 8388384] [evidence IPI]; intracellular signal	ASH; Grb3-3; MST084; MSTP084; EGFRBP-GRB2
HERC2	1.23603	67190865	NM_004667.3	Homo sapiens hect domain and RLD 2 (HERC2), mRNA.	intracellular protein transport [goid 6886] [pmid 9949213] [evidence NAS]; ubiquitin cycle [goid 6512] [evidence NAS]; ubiquitin-protein ligase activity [goid 4842] [evidence NAS]; zinc ion binding [goid 8270] [evidence IEA]; guanyl-nucleotide exchange fa	jdf2; p528; D15F37S1; KIAA0393; DKFZp547P028
HLA-DMA	1.13478	18765714	NM_006120.2	Homo sapiens major histocompatibility complex, class II, DM alpha (HLA-DMA), mRNA.	antigen processing, exogenous antigen via MHC class II [goid 19886] [evidence IEA]; immune response [goid 6955] [evidence IEA]; detection of pest, pathogen or parasite [goid 9596] [pmid 8849454] [evidence TAS]; antigen presentation, exogenous antigen [goi	DMA; HLADM; RING6; D6S222E
HLX1	-1.36099	19923769	NM_021958.2	Homo sapiens H2.0-like homeobox 1 (Drosophila) (HLX1), mRNA.	regulation of transcription, DNA-dependent [goid 6355] [evidence IEA]; transcription from RNA polymerase II promoter [goid 6366] [evidence NR ]; development [goid 7275] [pmid 8094082] [evidence TAS]; transcription factor activity [goid 3700] [evidence IEA	HB24
HMGCR	1.39584	4557642	NM_000859.1	Homo sapiens 3-hydroxy-3-methylglutaryl-Coenzyme A reductase (HMGCR), mRNA.	lipid metabolism [goid 6629] [evidence IEA]; cholesterol biosynthesis [goid 6695] [evidence IEA]; gonad development [goid 8406] [pmid 9853754] [evidence TAS]; germ cell migration [goid 8354] [pmid 9853754] [evidence TAS]; hydroxymethylglutaryl-CoA reducta
HNRPA1	-1.37946	14043069	NM_031157.1	Homo sapiens heterogeneous nuclear ribonucleoprotein A1 (HNRPA1), transcript variant 2, mRNA.	transport [goid 6810] [evidence IEA]; mRNA processing [goid 6397] [pmid 8521471] [evidence TAS]; mRNA-nucleus export [goid 6406] [evidence IEA]; nucleotide binding [goid 166] [evidence IEA]; nucleic acid binding [goid 3676] [evidence IEA]; protein binding	HNRNPA1; MGC102835
HNRPA3	-1.28836	34740328	NM_194247.1	Homo sapiens heterogeneous nuclear ribonucleoprotein A3 (HNRPA3), mRNA.	nucleotide binding [goid 166] [evidence IEA]; RNA binding [goid 3723] [pmid 8101480] [evidence TAS]; ribonucleoprotein complex [goid 30529] [pmid 8101480] [evidence TAS]; nucleus [goid 5634] [evidence IEA]	FBRNP; D10S102; hnRNPA3; 2610510D13Rik
HNRPH1	-1.26002	5031752	NM_005520.1	Homo sapiens heterogeneous nuclear ribonucleoprotein H1 (H) (HNRPH1), mRNA.	RNA processing [goid 6396] [pmid 7499401] [evidence TAS]; nucleotide binding [goid 166] [evidence IEA]; nucleic acid binding [goid 3676] [evidence IEA]; RNA binding [goid 3723] [evidence IEA]; poly(U) binding [goid 8266] [pmid 7499401] [evidence TAS]; het	HNRPH; hnRNPH; DKFZp686A15170
ID3	-1.14958	32171181	NM_002167.2	Homo sapiens inhibitor of DNA binding 3, dominant negative helix-loop-helix protein (ID3), mRNA.	development [goid 7275] [pmid 1628620] [evidence TAS]; regulation of transcription [goid 45449] [evidence IEA]; transcription corepressor activity [goid 3714] [pmid 8437843] [evidence TAS]; transcription regulator activity [goid 30528] [evidence IEA]; nuc	HEIR-1
IFITM1	-1.36714	40254449	NM_003641.2	Homo sapiens interferon induced transmembrane protein 1 (9-27) (IFITM1), mRNA.	cell surface receptor linked signal transduction [goid 7166] [pmid 7559564] [evidence TAS]; immune response [goid 6955] [evidence IEA]; regulation of cell cycle [goid 74] [pmid 7559564] [evidence TAS]; negative regulation of cell proliferation [goid 8285]	9-27; CD225; IFI17; LEU13
IGFBP3	1.66394	62243247	NM_001013398.1	Homo sapiens insulin-like growth factor binding protein 3 (IGFBP3), transcript variant 1, mRNA.	regulation of cell growth [goid 1558] [evidence IEA]; positive regulation of apoptosis [goid 43065] [pmid 11971816] [evidence IMP]; positive regulation of myoblast differentiation [goid 45663] [pmid 12599210] [evidence IDA]; negative regulation of signal	IBP3; BP-53
IGFBP5	-1.35117	46094066	NM_000599.2	Homo sapiens insulin-like growth factor binding protein 5 (IGFBP5), mRNA.	signal transduction [goid 7165] [pmid 7525452] [evidence NAS]; regulation of cell growth [goid 1558] [evidence IEA]; insulin-like growth factor binding [goid 5520] [evidence IEA]; extracellular region [goid 5576] [pmid 14718574] [evidence NAS]	IBP5
IGSF4C	1.1972	21686976	NM_145296.1	Homo sapiens immunoglobulin superfamily, member 4C (IGSF4C), mRNA.	receptor activity [goid 4872] [evidence IEA]; membrane [goid 16020] [evidence IEA]; integral to membrane [goid 16021] [evidence IEA]	TSLL2; synCAM4
IL24	1.23409	31317245	NM_181339.1	Homo sapiens interleukin 24 (IL24), transcript variant 2, mRNA.	immune response [goid 6955] [evidence IEA]; apoptosis [goid 6915] [pmid 9826712] [evidence TAS]; cytokine activity [goid 5125] [evidence IEA]; extracellular space [goid 5615] [evidence IEA]	C49A; FISP; MDA7; ST16; IL-24; IL10B; Mob-5; mda-7
ITPR3	1.18906	4504794	NM_002224.1	Homo sapiens inositol 1,4,5-triphosphate receptor, type 3 (ITPR3), mRNA.	signal transduction [goid 7165] [pmid 8288584] [evidence TAS]; calcium ion transport [goid 6816] [evidence IEA]; cation transport [goid 6812] [evidence IEA]; inositol-1,4,5-triphosphate receptor activity [goid 8095] [pmid 8288584] [evidence TAS]; calcium	IP3R3
JMJD1B	1.21219	54873608	NM_016604.3	Homo sapiens jumonji domain containing 1B (JMJD1B), mRNA.	nucleus [goid 5634] [evidence IEA]	5qNCA; C5orf7; KIAA1082
JOSD3	1.521	13129135	NM_024116.1	Homo sapiens Josephin domain containing 3 (JOSD3), mRNA.		MGC5306
KIAA0406	1.28042	24307960	NM_014657.1	Homo sapiens KIAA0406 gene product (KIAA0406), mRNA.	binding [goid 5488] [evidence IEA]
KIAA0907	1.2141	55741674	NM_014949.2	Homo sapiens KIAA0907 (KIAA0907), mRNA.		RP11-336K24.1
KIAA1542	1.15482	55741656	NM_020901.1	Homo sapiens CTD-binding SR-like protein rA9 (KIAA1542), mRNA.	regulation of transcription, DNA-dependent [goid 6355] [evidence IEA]; protein ubiquitination [goid 16567] [evidence IEA]; ubiquitin-protein ligase activity [goid 4842] [evidence IEA]; zinc ion binding [goid 8270] [evidence IEA]; DNA binding [goid 3677] [	PHRF1, RNF221
KIAA1600	1.29621	61098051	NM_020940.2	Homo sapiens KIAA1600 (KIAA1600), mRNA.		bA106M7.3; RP11-106M7.3; DKFZp686D10123
KLHL21	1.24656	55925607	NM_014851.2	Homo sapiens kelch-like 21 (Drosophila) (KLHL21), mRNA.	protein binding [goid 5515] [evidence IEA]	KIAA0469; MGC99635
KLHL9	1.28726	24308180	NM_018847.1	Homo sapiens kelch-like 9 (Drosophila) (KLHL9), mRNA.	protein binding [goid 5515] [evidence IEA]	RP11-380P16.6
LEMD1	-1.31447	56676323	NM_001001552.3	Homo sapiens LEM domain containing 1 (LEMD1), mRNA.	nuclear membrane [goid 5635] [evidence IEA]	LEMP-1
LGALS1	-1.16542	6006015	NM_002305.2	Homo sapiens lectin, galactoside-binding, soluble, 1 (galectin 1) (LGALS1), mRNA.	positive regulation of I-kappaB kinase/NF-kappaB cascade [goid 43123] [pmid 12761501] [evidence IMP]; regulation of apoptosis [goid 42981] [pmid 16130169] [evidence TAS]; signal transducer activity [goid 4871] [pmid 12761501] [evidence IMP]; sugar binding	GBP
LIMK1	1.16497	8051614	NM_016735.1	Homo sapiens LIM domain kinase 1 (LIMK1), transcript variant dLIMK, mRNA.	signal transduction [goid 7165] [pmid 10436159] [evidence TAS]; neurogenesis [goid 7399] [pmid 8689688] [evidence TAS]; Rho protein signal transduction [goid 7266] [pmid 10436159] [evidence TAS]; protein amino acid phosphorylation [goid 6468] [pmid 853740	LIMK
LOC493856	1.33004	56605993	NM_001008388.1	Homo sapiens similar to RIKEN cDNA 1500009M05 gene (LOC493856), mRNA.
LPXN	1.20653	4758669	NM_004811.1	Homo sapiens leupaxin (LPXN), mRNA.	signal transduction [goid 7165] [pmid 9565592] [evidence TAS]; protein complex assembly [goid 6461] [pmid 9565592] [evidence TAS]; cell adhesion [goid 7155] [pmid 9565592] [evidence NAS]; metal ion binding [goid 46872] [evidence IEA]; zinc ion binding [go	LDPL
MAN2B2	1.20418	50659092	NM_015274.1	Homo sapiens mannosidase, alpha, class 2B, member 2 (MAN2B2), mRNA.	mannose metabolism [goid 6013] [evidence IEA]; carbohydrate metabolism [goid 5975] [evidence IEA]; hydrolase activity, acting on glycosyl bonds [goid 16798] [evidence IEA]; alpha-mannosidase activity [goid 4559] [evidence IEA]	KIAA0935
MAN2C1	1.19581	46852163	NM_006715.2	Homo sapiens mannosidase, alpha, class 2C, member 1 (MAN2C1), mRNA.	mannose metabolism [goid 6013] [evidence IEA]; carbohydrate metabolism [goid 5975] [evidence IEA]; mannosidase activity [goid 15923] [evidence IEA]; hydrolase activity, acting on glycosyl bonds [goid 16798] [evidence IEA]; protein binding [goid 5515] [pmi	MANA; MANA1; MAN6A8; MGC87979
MANBA	1.35208	24797157	NM_005908.2	Homo sapiens mannosidase, beta A, lysosomal (MANBA), mRNA.	protein modification [goid 6464] [pmid 9384606] [evidence NAS]; carbohydrate metabolism [goid 5975] [evidence IEA]; hydrolase activity, hydrolyzing O-glycosyl compounds [goid 4553] [evidence IEA]; beta-mannosidase activity [goid 4567] [pmid 9384606] [evid	MANB1
MAP1LC3C	-1.97207	51972259	NM_001004343.1	Homo sapiens microtubule-associated protein 1 light chain 3 gamma (MAP1LC3C), mRNA.	ubiquitin cycle [goid 6512] [evidence IEA]; autophagy [goid 6914] [evidence IEA]; membrane [goid 16020] [evidence IEA]; microtubule [goid 5874] [evidence IEA]
MAPK6	1.17148	16306569	NM_002748.2	Homo sapiens mitogen-activated protein kinase 6 (MAPK6), mRNA.	signal transduction [goid 7165] [pmid 2032290] [evidence TAS]; cell cycle [goid 7049] [evidence IEA]; protein amino acid phosphorylation [goid 6468] [pmid 2032290] [evidence TAS]; nucleotide binding [goid 166] [evidence IEA]; transferase activity [goid 16	ERK3; PRKM6; p97MAPK; HsT17250; DKFZp686F03189
MARCKSL1	1.14567	32401423	NM_023009.4	Homo sapiens MARCKS-like 1 (MARCKSL1), mRNA.	calmodulin binding [goid 5516] [evidence IEA]	F52; MLP; MRP; MLP1; MACMARCKS
MAT2A	1.16852	46852159	NM_005911.4	Homo sapiens methionine adenosyltransferase II, alpha (MAT2A), mRNA.	one-carbon compound metabolism [goid 6730] [evidence IEA]; potassium ion binding [goid 30955] [evidence IEA]; transferase activity [goid 16740] [evidence IEA]; nucleotide binding [goid 166] [evidence IEA]; methionine adenosyltransferase activity [goid 447	MATA2; MATII; SAMS2
MCM2	1.21298	33356546	NM_004526.2	Homo sapiens MCM2 minichromosome maintenance deficient 2, mitotin (S. cerevisiae) (MCM2), mRNA.	regulation of transcription, DNA-dependent [goid 6355] [evidence IEA]; cell cycle [goid 7049] [pmid 8175912] [evidence TAS]; transcription [goid 6350] [evidence IEA]; DNA replication initiation [goid 6270] [evidence IEA]; DNA replication [goid 6260] [pmid	BM28; CCNL1; CDCL1; cdc19; D3S3194; MITOTIN; KIAA0030; MGC10606
MGC2747	1.20594	34147357	NM_024104.2	Homo sapiens hypothetical protein MGC2747 (MGC2747), mRNA.
MGC33839	1.33938	22748764	NM_152353.1	Homo sapiens hypothetical protein MGC33839 (MGC33839), mRNA.	membrane [goid 16020] [evidence IEA]; integral to membrane [goid 16021] [evidence IEA]
MGC7036	-1.16071	21450827	NM_145058.1	Homo sapiens hypothetical protein MGC7036 (MGC7036), mRNA.	protein self binding [goid 42802] [pmid 16189514] [evidence IPI]	FLJ30380; FLJ32372
MKRN2	1.18666	32880198	NM_014160.3	Homo sapiens makorin, ring finger protein, 2 (MKRN2), mRNA.	protein ubiquitination [goid 16567] [evidence IEA]; ubiquitin-protein ligase activity [goid 4842] [evidence IEA]; metal ion binding [goid 46872] [evidence IEA]; nucleic acid binding [goid 3676] [evidence IEA]; zinc ion binding [goid 8270] [evidence IEA];	RNF62; HSPC070
MMS19L	1.16021	31543206	NM_022362.2	Homo sapiens MMS19-like (MET18 homolog, S. cerevisiae) (MMS19L), mRNA.	regulation of transcription, DNA-dependent [goid 6355] [evidence IEA]; transcription [goid 6350] [evidence IEA]; DNA repair [goid 6281] [evidence IEA]; binding [goid 5488] [evidence IEA]; nucleus [goid 5634] [evidence IEA]	MET18; MMS19; hMMS19; MGC99604
MRPL22	-1.26447	21265039	NM_014180.2	Homo sapiens mitochondrial ribosomal protein L22 (MRPL22), nuclear gene encoding mitochondrial protein, transcript variant 1, mRNA.	protein biosynthesis [goid 6412] [evidence IEA]; structural constituent of ribosome [goid 3735] [evidence IEA]; ribosome [goid 5840] [evidence IEA]	RPML25; HSPC158; MRP-L25; DKFZp781F1071
NACA	-1.39177	40254826	NM_005594.2	Homo sapiens nascent-polypeptide-associated complex alpha polypeptide (NACA), mRNA.	protein biosynthesis [goid 6412] [pmid 8047162] [evidence TAS]; transcription [goid 6350] [evidence IEA]; protein transport [goid 15031] [evidence IEA]; DNA binding [goid 3677] [evidence IEA]; nascent polypeptide-associated complex [goid 5854] [pmid 80471	MGC117224
NAP1L4	1.19363	56549646	NM_005969.3	Homo sapiens nucleosome assembly protein 1-like 4 (NAP1L4), mRNA.	nucleosome assembly [goid 6334] [pmid 9325046] [evidence TAS]; unfolded protein binding [goid 51082] [pmid 9325046] [evidence TAS]; chromatin assembly complex [goid 5678] [pmid 9325046] [evidence TAS]; cytoplasm [goid 5737] [pmid 9325046] [evidence TAS];	NAP2; NAP2L; hNAP2; MGC4565
NEDD8	-1.24058	5453759	NM_006156.1	Homo sapiens neural precursor cell expressed, developmentally down-regulated 8 (NEDD8), mRNA.	ubiquitin-dependent protein catabolism [goid 6511] [pmid 9353319] [evidence TAS]; proteolysis and peptidolysis [goid 6508] [pmid 9694792] [evidence TAS]; ubiquitin cycle [goid 6512] [evidence IEA]; morphogenesis [goid 9653] [pmid 9694792] [evidence TAS];	Nedd-8; MGC104393; MGC125896; MGC125897
NEUROG2	1.3537	31340581	NM_024019.2	Homo sapiens neurogenin 2 (NEUROG2), mRNA.	regulation of transcription, DNA-dependent [goid 6355] [evidence IEA]; cell differentiation [goid 30154] [evidence IEA]; neurogenesis [goid 7399] [evidence IEA]; transcription regulator activity [goid 30528] [evidence IEA]; DNA binding [goid 3677] [eviden	NGN2; Atoh4; ngn-2; Math4A; MGC46562
NRCAM	1.34324	41281388	NM_005010.2	Homo sapiens neuronal cell adhesion molecule (NRCAM), mRNA.	synaptogenesis [goid 7416] [pmid 8812479] [evidence TAS]; neuron migration [goid 1764] [pmid 11483367] [evidence NAS]; axonal fasciculation [goid 7413] [pmid 8812479] [evidence NAS]; central nervous system development [goid 7417] [pmid 8812479] [evidence	KIAA0343
NSUN2	1.13088	39995081	NM_017755.4	Homo sapiens NOL1/NOP2/Sun domain family, member 2 (NSUN2), mRNA.		TRM4; FLJ20303
NUDCD3	1.20674	34222100	NM_015332.2	Homo sapiens NudC domain containing 3 (NUDCD3), mRNA.		KIAA1068
OSBPL10	1.18154	23111057	NM_017784.3	Homo sapiens oxysterol binding protein-like 10 (OSBPL10), mRNA.	steroid metabolism [goid 8202] [evidence IEA]; lipid transport [goid 6869] [evidence IEA]	ORP10; OSBP9; FLJ20363
PAK6	1.55477	21536446	NM_020168.3	Homo sapiens p21(CDKN1A)-activated kinase 6 (PAK6), mRNA.	protein amino acid phosphorylation [goid 6468] [evidence IEA]; protein serine/threonine kinase activity [goid 4674] [evidence IEA]; transferase activity [goid 16740] [evidence IEA]; nucleotide binding [goid 166] [evidence IEA]; ATP binding [goid 5524] [ev	PAK5
PAQR4	1.18839	31542755	NM_152341.2	Homo sapiens progestin and adipoQ receptor family member IV (PAQR4), mRNA.	receptor activity [goid 4872] [evidence IEA]; integral to membrane [goid 16021] [evidence IEA]	FLJ30002
PCAF	1.38955	40805842	NM_003884.3	Homo sapiens p300/CBP-associated factor (PCAF), mRNA.	regulation of transcription, DNA-dependent [goid 6355] [evidence IEA]; cell cycle arrest [goid 7050] [pmid 8684459] [evidence TAS]; cell cycle [goid 7049] [evidence IEA]; transcription [goid 6350] [evidence IEA]; negative regulation of cell proliferation	CAF; GCN5; GCN5L; P/CAF; GCN5L1
PDCD11	1.21772	70980548	NM_014976.1	Homo sapiens programmed cell death 11 (PDCD11), mRNA.	apoptosis [goid 6915] [pmid 14624448] [evidence ISS]; positive regulation of I-kappaB kinase/NF-kappaB cascade [goid 43123] [pmid 14624448] [evidence ISS]; regulation of transcription, DNA-dependent [goid 6355] [pmid 14624448] [evidence ISS]; rRNA process	NFBP; ALG-4; KIAA0185
PDXK	1.18954	48928052	NM_003681.3	Homo sapiens pyridoxal (pyridoxine, vitamin B6) kinase (PDXK), mRNA.	metal ion binding [goid 46872] [evidence IEA]; transferase activity [goid 16740] [evidence IEA]; nucleotide binding [goid 166] [evidence IEA]; zinc ion binding [goid 8270] [evidence IEA]; ATP binding [goid 5524] [evidence IEA]; pyridoxal kinase activity [	PKH; PNK; C21orf97
PKM2	-1.19668	33286417	NM_002654.3	Homo sapiens pyruvate kinase, muscle (PKM2), transcript variant 1, mRNA.	glycolysis [goid 6096] [evidence NAS]; transferase activity [goid 16740] [evidence IEA]; magnesium ion binding [goid 287] [evidence IEA]; protein binding [goid 5515] [pmid 15231747] [evidence IPI]; pyruvate kinase activity [goid 4743] [pmid 2854097] [evid	PK3; PKM; TCB; OIP3; CTHBP; THBP1; MGC3932
PNCK	1.38411	38348220	NM_198452.1	Homo sapiens pregnancy upregulated non-ubiquitously expressed CaM kinase (PNCK), mRNA.	protein amino acid phosphorylation [goid 6468] [evidence IEA]; nucleotide binding [goid 166] [evidence IEA]; calcium- and calmodulin-dependent protein kinase activity [goid 4685] [evidence IEA]; protein kinase activity [goid 4672] [evidence IEA]; calmodul	CaMK1b; MGC45419
POLA2	1.24303	20127447	NM_002689.2	Homo sapiens polymerase (DNA directed), alpha 2 (70kD subunit) (POLA2), mRNA.	DNA replication [goid 6260] [pmid 8223465] [evidence NAS]; protein binding [goid 5515] [pmid 15231747] [evidence IPI]; nucleus [goid 5634] [evidence NAS]	FLJ21662
POLD1	1.29231	4505932	NM_002691.1	Homo sapiens polymerase (DNA directed), delta 1, catalytic subunit 125kDa (POLD1), mRNA.	response to UV [goid 9411] [pmid 3146346] [evidence TAS]; DNA replication [goid 6260] [pmid 9620226] [evidence TAS]; DNA repair [goid 6281] [pmid 3146346] [evidence TAS]; metal ion binding [goid 46872] [evidence IEA]; DNA-directed DNA polymerase activity	POLD
PPFIBP1	-1.3031	29294626	NM_003622.2	Homo sapiens PTPRF interacting protein, binding protein 1 (liprin beta 1) (PPFIBP1), transcript variant 1, mRNA.	cell adhesion [goid 7155] [pmid 9624153] [evidence TAS]; protein binding [goid 5515] [pmid 9624153] [evidence TAS]; plasma membrane [goid 5886] [pmid 9624153] [evidence NAS]	L2; hSGT2; hSgt2p
PRDX5	-1.13635	32455258	NM_012094.3	Homo sapiens peroxiredoxin 5 (PRDX5), nuclear gene encoding mitochondrial protein, transcript variant 1, mRNA.	respiratory gaseous exchange [goid 7585] [pmid 10424490] [evidence TAS]; response to oxidative stress [goid 6979] [pmid 10521424] [evidence TAS]; inflammatory response [goid 6954] [pmid 10521424] [evidence TAS]; peroxidase activity [goid 4601] [evidence I	PLP; ACR1; B166; PRXV; PMP20; PRDX6; SBBI10; AOEB166; MGC117264
PRDX6	1.1382	28559000	NM_004905.2	Homo sapiens peroxiredoxin 6 (PRDX6), mRNA.	phospholipid catabolism [goid 9395] [pmid 10893423] [evidence IDA]; response to oxidative stress [goid 6979] [pmid 10893423] [evidence IDA]; lipid catabolism [goid 16042] [evidence IEA]; peroxidase activity [goid 4601] [evidence IEA]; hydrolase activity [	PRX; p29; AOP2; 1-Cys; NSGPx; aiPLA2; KIAA0106; MGC46173
PREI3	-1.53739	41349448	NM_015387.2	Homo sapiens preimplantation protein 3 (PREI3), transcript variant 1, mRNA.	transport [goid 6810] [evidence IEA]; metal ion binding [goid 46872] [evidence IEA]; membrane [goid 16020] [evidence IEA]; Golgi stack [goid 5795] [evidence IEA]	2C4D; MOB1; MOB3; CGI-95; MGC12264
PRKCD	1.4224	47157324	NM_212539.1	Homo sapiens protein kinase C, delta (PRKCD), transcript variant 2, mRNA.	intracellular signaling cascade [goid 7242] [evidence IEA]; protein amino acid phosphorylation [goid 6468] [pmid 8357834] [evidence TAS]; metal ion binding [goid 46872] [evidence IEA]; nucleotide binding [goid 166] [evidence IEA]; protein binding [goid 55	MAY1; MGC49908; nPKC-delta
PRR11	-1.19567	8922831	NM_018304.1	Homo sapiens proline rich 11 (PRR11), mRNA.		FLJ11029
PRSS23	1.40148	38788121	NM_007173.3	Homo sapiens protease, serine, 23 (PRSS23), mRNA.	proteolysis and peptidolysis [goid 6508] [evidence IEA]; peptidase activity [goid 8233] [evidence IEA]; serine-type endopeptidase activity [goid 4252] [evidence IEA]	SIG13; SPUVE; ZSIG13; MGC5107
PSME3	1.23504	30410793	NM_005789.2	Homo sapiens proteasome (prosome, macropain) activator subunit 3 (PA28 gamma; Ki) (PSME3), transcript variant 1, mRNA.	protein self binding [goid 42802] [pmid 16169070] [evidence IPI]; proteasome activator activity [goid 8538] [evidence IEA]; proteasome activator complex [goid 8537] [evidence IEA]	Ki; PA28G; REG-GAMMA; PA28-gamma
PYGB	1.18808	34577123	NM_002862.3	Homo sapiens phosphorylase, glycogen; brain (PYGB), mRNA.	glycogen catabolism [goid 5980] [pmid 3346228] [evidence TAS]; carbohydrate metabolism [goid 5975] [evidence IEA]; pyridoxal phosphate binding [goid 30170] [evidence IEA]; transferase activity, transferring glycosyl groups [goid 16757] [evidence IEA]; pho	MGC9213
RAB13	-1.18219	34850075	NM_002870.2	Homo sapiens RAB13, member RAS oncogene family (RAB13), mRNA.	intracellular protein transport [goid 6886] [evidence IEA]; small GTPase mediated signal transduction [goid 7264] [evidence IEA]; cell adhesion [goid 7155] [pmid 8294494] [evidence TAS]; vesicle-mediated transport [goid 16192] [pmid 8294494] [evidence TAS	GIG4
RAP1GA1	1.3504	4506414	NM_002885.1	Homo sapiens RAP1, GTPase activating protein 1 (RAP1GA1), mRNA.	signal transduction [goid 7165] [pmid 10476970] [evidence NAS]; GTPase activator activity [goid 5096] [pmid 1904317] [evidence TAS]; GTPase activity [goid 3924] [pmid 10476970] [evidence NAS]; membrane fraction [goid 5624] [pmid 10476970] [evidence IDA];	RAP1GAP; KIAA0474; rap1GAPII
RASL12	-1.28564	38455389	NM_016563.2	Homo sapiens RAS-like, family 12 (RASL12), mRNA.	small GTPase mediated signal transduction [goid 7264] [evidence IEA]; nucleotide binding [goid 166] [evidence IEA]; GTP binding [goid 5525] [evidence IEA]	RIS
RBM3	-1.53354	63054839	NM_001017430.1	Homo sapiens RNA binding motif (RNP1, RRM) protein 3 (RBM3), transcript variant 2, mRNA.	RNA processing [goid 6396] [pmid 8634703] [evidence TAS]; nucleotide binding [goid 166] [evidence IEA]; nucleic acid binding [goid 3676] [evidence IEA]; RNA binding [goid 3723] [pmid 8634703] [evidence TAS]	RNPL; IS1-RNPL
RC74	1.17907	8922725	NM_018250.1	Homo sapiens integrator complex subunit 9 (RC74), mRNA.		RC-74; FLJ10871
RGS16	-1.14987	34452689	NM_002928.2	Homo sapiens regulator of G-protein signalling 16 (RGS16), mRNA.	visual perception [goid 7601] [pmid 9469939] [evidence TAS]; negative regulation of signal transduction [goid 9968] [evidence IEA]; regulation of G-protein coupled receptor protein signaling pathway [goid 8277] [pmid 10747990] [evidence TAS]; signal trans	RGS-R; A28-RGS14; A28-RGS14P
RHOBTB3	-1.17112	41281538	NM_014899.2	Homo sapiens Rho-related BTB domain containing 3 (RHOBTB3), mRNA.	biological process unknown [goid 4] [evidence ND ]; GTPase activity [goid 3924] [pmid 12426103] [evidence NAS]; protein binding [goid 5515] [evidence IEA]	KIAA0878
RPL13A	-1.11998	14591905	NM_012423.2	Homo sapiens ribosomal protein L13a (RPL13A), mRNA.	protein biosynthesis [goid 6412] [evidence IEA]; structural constituent of ribosome [goid 3735] [pmid 10580157] [evidence TAS]; large ribosomal subunit [goid 15934] [pmid 10580157] [evidence TAS]
S100A13	-1.16206	66737366	NM_005979.2	Homo sapiens S100 calcium binding protein A13 (S100A13), transcript variant 2, mRNA.	cell differentiation [goid 30154] [evidence NAS]; calcium ion binding [goid 5509] [pmid 8878558] [evidence TAS]; cellular component unknown [goid 8372] [evidence ND ]
S100A3	-1.22774	4506762	NM_002960.1	Homo sapiens S100 calcium binding protein A3 (S100A3), mRNA.	calcium ion binding [goid 5509] [evidence IEA]	S100E
S100P	-1.98362	45827727	NM_005980.2	Homo sapiens S100 calcium binding protein P (S100P), mRNA.	magnesium ion binding [goid 287] [pmid 15632002] [evidence TAS]; calcium ion binding [goid 5509] [pmid 1633809] [evidence TAS]; calcium-dependent protein binding [goid 48306] [pmid 15632002] [evidence IPI]; cytoplasm [goid 5737] [pmid 15632002] [evidence	MIG9
SCAP	1.16409	66932901	NM_012235.2	Homo sapiens SREBP cleavage-activating protein (SCAP), mRNA.	lipid metabolism [goid 6629] [evidence IEA]; steroid metabolism [goid 8202] [evidence IEA]; sterol depletion response, SREBP target gene transcriptional activation [goid 6994] [pmid 11726962] [evidence IMP]; cholesterol metabolism [goid 8203] [evidence IE	KIAA0199
SCARA5	1.32711	47271476	NM_173833.3	Homo sapiens scavenger receptor class A, member 5 (putative) (SCARA5), mRNA.	phosphate transport [goid 6817] [evidence IEA]; scavenger receptor activity [goid 5044] [evidence IEA]; receptor activity [goid 4872] [evidence IEA]; membrane [goid 16020] [evidence IEA]; cytoplasm [goid 5737] [evidence IEA]	FLJ23907; MGC45780
SDF2	1.16426	14141194	NM_006923.2	Homo sapiens stromal cell-derived factor 2 (SDF2), mRNA.	protein amino acid glycosylation [goid 6486] [pmid 8918255] [evidence TAS]; dolichyl-phosphate-mannose-protein mannosyltransferase activity [goid 4169] [pmid 8918255] [evidence TAS]; extracellular space [goid 5615] [pmid 8918255] [evidence TAS]; membrane
SEC24C	1.16761	38373670	NM_198597.1	Homo sapiens SEC24 related gene family, member C (S. cerevisiae) (SEC24C), transcript variant 2, mRNA.	ER to Golgi transport [goid 6888] [pmid 10329445] [evidence NAS]; intracellular protein transport [goid 6886] [evidence IEA]; actin binding [goid 3779] [evidence IEA]; protein binding [goid 5515] [pmid 10075675] [evidence IPI]; endoplasmic reticulum [goid	KIAA0079
SH3D19	1.41617	62751804	NM_001009555.2	Homo sapiens SH3 domain protein D19 (SH3D19), mRNA.		EVE1; MGC105136
SKIV2L	1.1872	67782310	NM_006929.4	Homo sapiens superkiller viralicidic activity 2-like (S. cerevisiae) (SKIV2L), mRNA.	regulation of translation [goid 6445] [pmid 7610041] [evidence TAS]; nucleotide binding [goid 166] [evidence IEA]; nucleic acid binding [goid 3676] [evidence IEA]; hydrolase activity [goid 16787] [evidence IEA]; protein binding [goid 5515] [pmid 15231747]	HLP; 170A; SKI2; DDX13; SKI2W; SKIV2
SKP1A	1.17302	25777712	NM_170679.1	Homo sapiens S-phase kinase-associated protein 1A (p19A) (SKP1A), transcript variant 2, mRNA.	ubiquitin cycle [goid 6512] [evidence IEA]; protein binding [goid 5515] [pmid 14743216] [evidence IPI]	OCP2; SKP1; EMC19; OCP-II; TCEB1L; MGC34403
SLC1A4	1.74131	21314631	NM_003038.2	Homo sapiens solute carrier family 1 (glutamate/neutral amino acid transporter), member 4 (SLC1A4), mRNA.	transport [goid 6810] [evidence IEA]; neutral amino acid transport [goid 15804] [pmid 8910405] [evidence TAS]; dicarboxylic acid transport [goid 6835] [evidence IEA]; sodium:dicarboxylate symporter activity [goid 17153] [evidence IEA]; neutral amino acid	SATT; ASCT1
SLC35E1	1.19155	40255010	NM_024881.3	Homo sapiens solute carrier family 35, member E1 (SLC35E1), mRNA.	transport [goid 6810] [evidence IEA]; membrane [goid 16020] [evidence IEA]; integral to membrane [goid 16021] [evidence IEA]	FLJ14251; MGC44954
SMARCC1	1.13277	21237801	NM_003074.2	Homo sapiens SWI/SNF related, matrix associated, actin dependent regulator of chromatin, subfamily c, member 1 (SMARCC1), mRNA.	positive regulation of transcription, DNA-dependent [goid 45893] [pmid 11018012] [evidence IDA]; regulation of transcription from RNA polymerase II promoter [goid 6357] [pmid 8804307] [evidence TAS]; regulation of transcription [goid 45449] [evidence IEA]	Rsc8; SRG3; SWI3; BAF155; CRACC1
SMARCD3	-1.20969	51477705	NM_003078.3	Homo sapiens SWI/SNF related, matrix associated, actin dependent regulator of chromatin, subfamily d, member 3 (SMARCD3), transcript variant 2, mRNA.	positive regulation of transcription, DNA-dependent [goid 45893] [pmid 14701856] [evidence IDA]; transcription [goid 6350] [evidence IEA]; regulation of transcription from RNA polymerase II promoter [goid 6357] [pmid 8804307] [evidence TAS]; chromatin rem	Rsc6p; BAF60C; CRACD3; MGC111010
SNAPC4	1.15572	4507106	NM_003086.1	Homo sapiens small nuclear RNA activating complex, polypeptide 4, 190kDa (SNAPC4), mRNA.	transcription from RNA polymerase III promoter [goid 6383] [pmid 9418884] [evidence TAS]; snRNA transcription [goid 9301] [pmid 9418884] [evidence TAS]; transcription from RNA polymerase II promoter [goid 6366] [pmid 9418884] [evidence TAS]; regulation of	SNAP190; FLJ13451; PTFalpha
SNRPB2	1.34273	38149917	NM_003092.3	Homo sapiens small nuclear ribonucleoprotein polypeptide B'' (SNRPB2), transcript variant 1, mRNA.	nuclear mRNA splicing, via spliceosome [goid 398] [evidence IEA]; RNA splicing [goid 8380] [pmid 2951739] [evidence TAS]; nucleotide binding [goid 166] [evidence IEA]; RNA binding [goid 3723] [evidence IEA]; snRNP U2 [goid 5686] [pmid 2951739] [evidence T	MGC24807; MGC45309
SPG7	1.19095	40806171	NM_003119.2	Homo sapiens spastic paraplegia 7, paraplegin (pure and complicated autosomal recessive) (SPG7), nuclear gene encoding mitochondrial protein, transcript variant 1, mRNA.	signal transduction [goid 7165] [pmid 9405655] [evidence NAS]; protein catabolism [goid 30163] [evidence IEA]; cell adhesion [goid 7155] [pmid 1560826] [evidence TAS]; neurogenesis [goid 7399] [pmid 9635427] [evidence TAS]; regulation of cell adhesion [go	CAR; PGN; CMAR; MGC126331; MGC126332
SPP1	-1.64641	38146097	NM_000582.2	Homo sapiens secreted phosphoprotein 1 (osteopontin, bone sialoprotein I, early T-lymphocyte activation 1) (SPP1), mRNA.	cell-matrix adhesion [goid 7160] [evidence NAS]; cell adhesion [goid 7155] [evidence IEA]; induction of positive chemotaxis [goid 50930] [pmid 1107524] [evidence TAS]; ossification [goid 1503] [pmid 10766759] [evidence TAS]; regulation of myeloid cell dif	OPN; BNSP; BSPI; ETA-1; MGC110940
SRXN1	1.19554	22129777	NM_080725.1	Homo sapiens sulfiredoxin 1 homolog (S. cerevisiae) (SRXN1), mRNA.	response to oxidative stress [goid 6979] [pmid 15448164] [evidence IDA]; nucleotide binding [goid 166] [evidence IEA]; oxidoreductase activity, acting on sulfur group of donors [goid 16667] [pmid 15448164] [evidence IDA]; magnesium ion binding [goid 287]	Npn3; SRX1; YKL086W; C20orf139; dJ850E9.2
SSSCA1	-1.21659	5453837	NM_006396.1	Homo sapiens Sjogren's syndrome/scleroderma autoantigen 1 (SSSCA1), mRNA.	cell division [goid 51301] [evidence IEA]; mitosis [goid 7067] [pmid 9486406] [evidence TAS]; cell cycle [goid 7049] [evidence IEA]	p27
STK25	1.16222	34147665	NM_006374.3	Homo sapiens serine/threonine kinase 25 (STE20 homolog, yeast) (STK25), mRNA.	signal transduction [goid 7165] [pmid 8887545] [evidence TAS]; protein amino acid phosphorylation [goid 6468] [evidence IEA]; response to oxidative stress [goid 6979] [pmid 8887545] [evidence TAS]; protein serine/threonine kinase activity [goid 4674] [evi	SOK1; YSK1; DKFZp686J1430
STK36	1.17858	34222107	NM_015690.2	Homo sapiens serine/threonine kinase 36 (fused homolog, Drosophila) (STK36), mRNA.	protein amino acid phosphorylation [goid 6468] [evidence NAS]; protein serine/threonine kinase activity [goid 4674] [evidence NAS]; transferase activity [goid 16740] [evidence IEA]; nucleotide binding [goid 166] [evidence IEA]; binding [goid 5488] [eviden	FU; KIAA1278; DKFZp434N0223
SYNJ2BP	1.21654	8922963	NM_018373.1	Homo sapiens synaptojanin 2 binding protein (SYNJ2BP), mRNA.	protein binding [goid 5515] [evidence IEA]; mitochondrion [goid 5739] [evidence IEA]; integral to membrane [goid 16021] [evidence IEA]; outer membrane [goid 19867] [evidence IEA]	Arip2; OMP25; FLJ11271
TAGLN3	1.24841	56549138	NM_001008273.1	Homo sapiens transgelin 3 (TAGLN3), transcript variant 3, mRNA.	central nervous system development [goid 7417] [pmid 8015377] [evidence TAS]; muscle development [goid 7517] [evidence IEA]	NP22; NP25
TBC1D14	1.23108	29789113	NM_020773.1	Homo sapiens TBC1 domain family, member 14 (TBC1D14), mRNA.	GTPase activator activity [goid 5096] [evidence IEA]	KIAA1322
TBC1D4	1.40069	7662197	NM_014832.1	Homo sapiens TBC1 domain family, member 4 (TBC1D4), mRNA.	GTPase activator activity [goid 5096] [evidence IEA]	AS160; DKFZp779C0666
TBX2	1.22835	44921604	NM_005994.3	Homo sapiens T-box 2 (TBX2), mRNA.	regulation of transcription, DNA-dependent [goid 6355] [evidence IEA]; transcription [goid 6350] [evidence IEA]; development [goid 7275] [evidence IEA]; transcription factor activity [goid 3700] [evidence IEA]; nucleus [goid 5634] [evidence IEA]	FLJ10169
TCEB1	-1.17119	16933562	NM_005648.2	Homo sapiens transcription elongation factor B (SIII), polypeptide 1 (15kDa, elongin C) (TCEB1), mRNA.	ubiquitin cycle [goid 6512] [evidence IEA]; transcription [goid 6350] [evidence IEA]; regulation of transcription from RNA polymerase II promoter [goid 6357] [pmid 7660129] [evidence TAS]; transcriptional elongation regulator activity [goid 3711] [evidenc	SIII
TCFL5	1.20779	38505158	NM_006602.2	Homo sapiens transcription factor-like 5 (basic helix-loop-helix) (TCFL5), mRNA.	regulation of transcription, DNA-dependent [goid 6355] [pmid 9763657] [evidence IDA]; regulation of cell differentiation [goid 45595] [pmid 9763657] [evidence IEP]; transcription from RNA polymerase II promoter [goid 6366] [pmid 9763657] [evidence TAS]; r	CHA; E2BP-1; MGC46135
TIPARP	1.39515	38524593	NM_015508.2	Homo sapiens TCDD-inducible poly(ADP-ribose) polymerase (TIPARP), mRNA.	protein amino acid ADP-ribosylation [goid 6471] [evidence IEA]; NAD+ ADP-ribosyltransferase activity [goid 3950] [evidence IEA]; nucleic acid binding [goid 3676] [evidence IEA]; protein binding [goid 5515] [pmid 15231747] [evidence IPI]; nucleus [goid 563	DDF1; PARP7; PARP-1; PARP-7; DKFZP434J214; DKFZp686N0351; DKFZp686P1838
TMEM2	1.47906	7019554	NM_013390.1	Homo sapiens transmembrane protein 2 (TMEM2), mRNA.	integral to membrane [goid 16021] [pmid 10767548] [evidence TAS]
TMEM30A	1.17994	52694667	NM_018247.2	Homo sapiens transmembrane protein 30A (TMEM30A), mRNA.	molecular function unknown [goid 5554] [evidence IEA]; membrane [goid 16020] [evidence IEA]	CDC50A; C6orf67; FLJ10856
TMEPAI	1.40942	40317615	NM_199169.1	Homo sapiens transmembrane, prostate androgen induced RNA (TMEPAI), transcript variant 2, mRNA.	androgen receptor signaling pathway [goid 30521] [pmid 10873380] [evidence NAS]; molecular function unknown [goid 5554] [evidence ND ]; integral to membrane [goid 16021] [pmid 10873380] [evidence NAS]	STAG1; PMEPA1
TMSL3	-1.17267	72255572	NM_183049.2	Homo sapiens thymosin-like 3 (TMSL3), mRNA.	cytoskeleton organization and biogenesis [goid 7010] [evidence IEA]; actin binding [goid 3779] [evidence IEA]; cytoplasm [goid 5737] [evidence IEA]
TNNT1	-1.18427	39930526	NM_003283.3	Homo sapiens troponin T type 1 (skeletal, slow) (TNNT1), mRNA.	regulation of muscle contraction [goid 6937] [pmid 8135831] [evidence TAS]; muscle development [goid 7517] [evidence IEA]; tropomyosin binding [goid 5523] [pmid 8135831] [evidence TAS]	ANM
TOR1A	1.15717	56550122	NM_000113.2	Homo sapiens torsin family 1, member A (torsin A) (TOR1A), mRNA.	protein folding [goid 6457] [pmid 9288096] [evidence TAS]; response to unfolded protein [goid 6986] [pmid 9288096] [evidence TAS]; chaperone cofactor dependent protein folding [goid 51085] [evidence IEA]; nucleotide binding [goid 166] [evidence IEA]; endo	DQ2; DYT1; torsin A
TPI1	-1.14429	52851446	NM_000365.4	Homo sapiens triosephosphate isomerase 1 (TPI1), mRNA.	fatty acid biosynthesis [goid 6633] [evidence IEA]; metabolism [goid 8152] [evidence IEA]; gluconeogenesis [goid 6094] [evidence IEA]; pentose-phosphate shunt [goid 6098] [evidence IEA]; glycolysis [goid 6096] [evidence IEA]; triose-phosphate isomerase ac	TPI; MGC88108
TPM1	-1.17726	63252894	NM_000366.5	Homo sapiens tropomyosin 1 (alpha) (TPM1), transcript variant 5, mRNA.	negative regulation of Ras protein signal transduction [goid 46580] [evidence IEA]; regulation of heart contraction rate [goid 8016] [pmid 8205619] [evidence TAS]; regulation of muscle contraction [goid 6937] [pmid 3336363] [evidence TAS]; cell motility [	TMSA; HTM-alpha; TPM1-alpha; TPM1-kappa
TSC2	1.19227	10938007	NM_021055.1	Homo sapiens tuberous sclerosis 2 (TSC2), transcript variant 2, mRNA.	endocytosis [goid 6897] [pmid 9045618] [evidence TAS]; protein folding [goid 6457] [pmid 10585443] [evidence TAS]; cell cycle [goid 7049] [evidence IEA]; negative regulation of progression through cell cycle [goid 45786] [evidence IEA]; GTPase activator a	LAM; TSC4; uberin; TUBERIN
TTC17	1.19558	41055004	NM_018259.3	Homo sapiens tetratricopeptide repeat domain 17 (TTC17), mRNA.	binding [goid 5488] [evidence IEA]	FLJ10890; FLJ13099; DKFZp686D20222
TTLL12	1.26895	57617038	NM_015140.2	Homo sapiens tubulin tyrosine ligase-like family, member 12 (TTLL12), mRNA.	protein modification [goid 6464] [evidence IEA]; tubulin-tyrosine ligase activity [goid 4835] [evidence IEA]; ligase activity [goid 16874] [evidence IEA]	KIAA0153
UBE2F	1.23119	18087856	NM_080678.1	Homo sapiens ubiquitin-conjugating enzyme E2F (putative) (UBE2F), mRNA.	ubiquitin cycle [goid 6512] [evidence IEA]; ubiquitin-like activating enzyme activity [goid 8642] [evidence IEA]; ligase activity [goid 16874] [evidence IEA]	NCE2; MGC18120
UHRF1	1.20109	16507203	NM_013282.2	Homo sapiens ubiquitin-like, containing PHD and RING finger domains, 1 (UHRF1), mRNA.	regulation of transcription, DNA-dependent [goid 6355] [evidence IEA]; cell cycle [goid 7049] [evidence IEA]; protein ubiquitination [goid 16567] [evidence IEA]; transcription [goid 6350] [evidence IEA]; DNA repair [goid 6281] [evidence IEA]; metal ion bi	Np95; ICBP90; RNF106; huNp95; FLJ21925
VCY	-1.15139	49355825	NM_004679.2	Homo sapiens variable charge, Y-linked (VCY), mRNA.		BPY1; VCY1; VCY1A; MGC119817
WBP5	-1.32643	55743146	NM_001006614.1	Homo sapiens WW domain binding protein 5 (WBP5), transcript variant 4, mRNA.
WBSCR1	-1.0912	11559922	NM_022170.1	Homo sapiens Williams-Beuren syndrome chromosome region 1 (WBSCR1), transcript variant 1, mRNA.	regulation of translational initiation [goid 6446] [pmid 9516461] [evidence TAS]; protein biosynthesis [goid 6412] [evidence IEA]; nucleotide binding [goid 166] [evidence IEA]; RNA binding [goid 3723] [pmid 8812460] [evidence TAS]; translation initiation	EIF4H; WSCR1; KIAA0038
WDR42A	1.14569	30089953	NM_015726.2	Homo sapiens WD repeat domain 42A (WDR42A), mRNA.		H326; FLJ35857; MGC99640; MGC118891; DKFZp781G1096
WIPI1	1.18153	37059790	NM_017983.3	Homo sapiens WD repeat domain, phosphoinositide interacting 1 (WIPI1), mRNA.		Atg18; WIPI49; FLJ10055
YBX1	-1.22952	34098945	NM_004559.2	Homo sapiens Y box binding protein 1 (YBX1), mRNA.	regulation of transcription, DNA-dependent [goid 6355] [evidence NAS]; transcription [goid 6350] [evidence IEA]; transcription from RNA polymerase II promoter [goid 6366] [pmid 3174636] [evidence TAS]; response to pest, pathogen or parasite [goid 9613] [p	YB1; BP-8; CSDB; DBPB; YB-1; CSDA2; NSEP1; NSEP-1; MDR-NF1; MGC104858; MGC110976; MGC117250
YIF1B	-1.23278	72534755	NM_001031731.1	Homo sapiens Yip1 interacting factor homolog B (S. cerevisiae) (YIF1B), transcript variant 1, mRNA.		FinGER8
YY1	1.15907	21464104	NM_003403.3	Homo sapiens YY1 transcription factor (YY1), mRNA.	transcription [goid 6350] [evidence IEA]; regulation of transcription from RNA polymerase II promoter [goid 6357] [pmid 1655281] [evidence TAS]; antimicrobial humoral response (sensu Vertebrata) [goid 19735] [pmid 1946405] [evidence TAS]; metal ion bindin	DELTA; NF-E1; UCRBP; YIN-YANG-1

## Sheet: 150 microM ABC
SYMBOL	Fold Difference	GID	ACCESSION	DEFINITION	ONTOLOGY	SYNONYM
2'-PDE	1.58078	68051727	NM_177966.4	Homo sapiens 2'-phosphodiesterase (2'-PDE), mRNA.
76P	1.53687	38454193	NM_014444.2	Homo sapiens gamma tubulin ring complex protein (76p gene) (76P), mRNA.	microtubule nucleation [goid 7020] [pmid 10562286] [evidence NAS]; protein complex assembly [goid 6461] [pmid 10562286] [evidence NAS]; structural constituent of cytoskeleton [goid 5200] [pmid 10562286] [evidence NAS]; centrosome [goid 5813] [pmid 10562286] [evidence TAS]; microtubule [goid 5874] [evidence IEA]; gamma-tubulin ring complex [goid 8274] [pmid 10562286] [evidence NAS]	GCP4
A2M	-2.90051	66932946	NM_000014.4	Homo sapiens alpha-2-macroglobulin (A2M), mRNA.	protein homooligomerization [goid 51260] [evidence NAS]; intracellular protein transport [goid 6886] [evidence NR ]; protein carrier activity [goid 8320] [evidence NR ]; wide-spectrum protease inhibitor activity [goid 17114] [evidence IEA]; tumor necrosis factor binding [goid 43120] [pmid 9714181] [evidence IDA]; interleukin-8 binding [goid 19959] [pmid 10880251] [evidence IPI]; serine-type endop…	CPAMD5; FWP007; S863-7; alpha 2M; DKFZp779B086
A4GALT	-1.48062	55956926	NM_017436.4	Homo sapiens alpha 1,4-galactosyltransferase (globotriaosylceramide synthase) (A4GALT), mRNA.	lipid biosynthesis [goid 8610] [evidence IEA]; plasma membrane organization and biogenesis [goid 7009] [pmid 10747952] [evidence IDA]; glycosphingolipid biosynthesis [goid 6688] [pmid 10748143] [evidence NAS]; transferase activity, transferring glycosyl groups [goid 16757] [evidence IEA]; lactosylceramide 4-alpha-galactosyltransferase activity [goid 50512] [evidence IEA]; galactosyltransferase ac…	P1; PK; A14GALT; A4GALT1
AACS	1.30655	31982926	NM_023928.2	Homo sapiens acetoacetyl-CoA synthetase (AACS), mRNA.	metabolism [goid 8152] [evidence IEA]; isoprenoid biosynthesis [goid 8299] [evidence IEA]; catalytic activity [goid 3824] [evidence IEA]; CoA-ligase activity [goid 16405] [evidence IEA]; acetoacetate-CoA ligase activity [goid 30729] [evidence IEA]; ligase activity [goid 16874] [evidence IEA]	SUR-5; FLJ12389
AADACL1	1.89572	68051720	NM_020792.3	Homo sapiens arylacetamide deacetylase-like 1 (AADACL1), mRNA.	catalytic activity [goid 3824] [evidence IEA]
AASDHPPT	1.76202	20357567	NM_015423.2	Homo sapiens aminoadipate-semialdehyde dehydrogenase-phosphopantetheinyl transferase (AASDHPPT), mRNA.	fatty acid biosynthesis [goid 6633] [evidence IEA]; phosphopantetheinyltransferase activity [goid 8897] [evidence IEA]; magnesium ion binding [goid 287] [evidence IEA]	LYS2; LYS5; CGI-80; AASD-PPT; DKFZp566E2346
AATF	1.17158	76159274	NM_012138.3	Homo sapiens apoptosis antagonizing transcription factor (AATF), mRNA.	protein binding [goid 5515] [pmid 15231747] [evidence IPI]; nucleus [goid 5634] [pmid 12429849] [evidence IDA]	DED; CHE1; CHE-1
ABCA8	-1.48374	41327761	NM_007168.2	Homo sapiens ATP-binding cassette, sub-family A (ABC1), member 8 (ABCA8), mRNA.	ATPase activity [goid 16887] [evidence IEA]; nucleotide binding [goid 166] [evidence IEA]; ATP binding [goid 5524] [evidence IEA]	KIAA0822
ABCA9	-1.87363	27477114	NM_080283.2	Homo sapiens ATP-binding cassette, sub-family A (ABC1), member 9 (ABCA9), transcript variant 1, mRNA.	ATPase activity [goid 16887] [evidence IEA]; nucleotide binding [goid 166] [evidence IEA]; ATP binding [goid 5524] [evidence IEA]	MGC75415; EST640918; DKFZp686F2450
ABCB10	1.39819	9961243	NM_012089.1	Homo sapiens ATP-binding cassette, sub-family B (MDR/TAP), member 10 (ABCB10), nuclear gene encoding mitochondrial protein, mRNA.	transport [goid 6810] [pmid 10748049] [evidence NAS]; nucleotide binding [goid 166] [evidence IEA]; ATPase activity, coupled to transmembrane movement of substances [goid 42626] [evidence IEA]; ATPase activity [goid 16887] [evidence IEA]; ATP binding [goid 5524] [pmid 10748049] [evidence NAS]; integral to membrane [goid 16021] [evidence IEA]; ATP-binding cassette (ABC) transporter complex [goid 4…	M-ABC2; MTABC2; EST20237
ABCB6	1.41001	9955962	NM_005689.1	Homo sapiens ATP-binding cassette, sub-family B (MDR/TAP), member 6 (ABCB6), nuclear gene encoding mitochondrial protein, mRNA.	transport [goid 6810] [evidence IEA]; iron ion homeostasis [goid 6879] [pmid 11977179] [evidence NAS]; nucleotide binding [goid 166] [evidence IEA]; ATPase activity, coupled to transmembrane movement of substances [goid 42626] [evidence IEA]; ATPase activity [goid 16887] [evidence IEA]; ATP binding [goid 5524] [evidence IEA]; integral to membrane [goid 16021] [evidence IEA]; ATP-binding cassette …	ABC; PRP; umat; ABC14; MTABC3; EST45597
ABCB9	3.42458	45243513	NM_019624.2	Homo sapiens ATP-binding cassette, sub-family B (MDR/TAP), member 9 (ABCB9), transcript variant 2, mRNA.	transport [goid 6810] [evidence IEA]; oligopeptide transport [goid 6857] [evidence IEA]; spermatogenesis [goid 7283] [pmid 10748049] [evidence TAS]; protein transport [goid 15031] [evidence IEA]; nucleotide binding [goid 166] [evidence IEA]; oligopeptide transporter activity [goid 15198] [evidence IEA]; ATPase activity, coupled to transmembrane movement of substances [goid 42626] [evidence IEA]; …	TAPL; KIAA1520; EST122234
ABCC2	1.87461	4557480	NM_000392.1	Homo sapiens ATP-binding cassette, sub-family C (CFTR/MRP), member 2 (ABCC2), mRNA.	transport [goid 6810] [pmid 7559771] [evidence TAS]; nucleotide binding [goid 166] [evidence IEA]; ATPase activity, coupled to transmembrane movement of substances [goid 42626] [pmid 7559771] [evidence TAS]; ATPase activity [goid 16887] [evidence IEA]; transporter activity [goid 5215] [evidence IEA]; organic anion transporter activity [goid 8514] [pmid 7559771] [evidence TAS]; ATP binding [goid 5…	DJS; MRP2; cMRP; ABC30; CMOAT; KIAA1010
ABCC3	1.72222	9955971	NM_020037.1	Homo sapiens ATP-binding cassette, sub-family C (CFTR/MRP), member 3 (ABCC3), transcript variant MRP3A, mRNA.	transport [goid 6810] [pmid 9813153] [evidence TAS]; nucleotide binding [goid 166] [evidence IEA]; ATPase activity, coupled to transmembrane movement of substances [goid 42626] [pmid 9813153] [evidence TAS]; ATPase activity [goid 16887] [evidence IEA]; organic anion transporter activity [goid 8514] [pmid 9738950] [evidence TAS]; ATP binding [goid 5524] [pmid 9813153] [evidence TAS]; membrane frac…	MLP2; MRP3; ABC31; MOAT-D; cMOAT2; EST90757
ABCC4	1.41538	34452699	NM_005845.2	Homo sapiens ATP-binding cassette, sub-family C (CFTR/MRP), member 4 (ABCC4), mRNA.	ion transport [goid 6811] [evidence IEA]; nucleotide binding [goid 166] [evidence IEA]; ATPase activity, coupled to transmembrane movement of substances [goid 42626] [evidence IEA]; ATPase activity [goid 16887] [evidence IEA]; 15-hydroxyprostaglandin dehydrogenase (NAD+) activity [goid 16404] [pmid 7557451] [evidence NAS]; ATP binding [goid 5524] [evidence IEA]; chloride channel activity [goid 52…	MRP4; MOATB; MOAT-B; EST170205
ABCE1	1.38928	4506558	NM_002940.1	Homo sapiens ATP-binding cassette, sub-family E (OABP), member 1 (ABCE1), mRNA.	electron transport [goid 6118] [evidence IEA]; protein folding [goid 6457] [evidence IEA]; electron transporter activity [goid 5489] [evidence IEA]; ATPase activity [goid 16887] [evidence IEA]; nucleotide binding [goid 166] [evidence IEA]; ATP binding [goid 5524] [evidence IEA]; iron ion binding [goid 5506] [evidence IEA]; unfolded protein binding [goid 51082] [evidence IEA]; mitochondrion [goid …	RLI; OABP; ABC38; RNS4I; RNASEL1; RNASELI
ABCF1	1.15234	69354731	NM_001090.2	Homo sapiens ATP-binding cassette, sub-family F (GCN20), member 1 (ABCF1), transcript variant 2, mRNA.	inflammatory response [goid 6954] [pmid 9790762] [evidence TAS]; protein biosynthesis [goid 6412] [pmid 9790762] [evidence TAS]; ATPase activity [goid 16887] [evidence IEA]; nucleotide binding [goid 166] [evidence IEA]; ATP binding [goid 5524] [pmid 9790762] [evidence TAS]; ATPase activity, coupled to transmembrane movement of substances [goid 42626] [pmid 9790762] [evidence TAS]; translation fac…	ABC27; ABC50
ABCF2	1.47308	27881505	NM_007189.1	Homo sapiens ATP-binding cassette, sub-family F (GCN20), member 2 (ABCF2), nuclear gene encoding mitochondrial protein, transcript variant 1, mRNA.	DNA recombination [goid 6310] [evidence IEA]; transport [goid 6810] [pmid 9878413] [evidence TAS]; DNA replication [goid 6260] [evidence IEA]; DNA repair [goid 6281] [evidence IEA]; nucleotide binding [goid 166] [evidence IEA]; DNA ligase (ATP) activity [goid 3910] [evidence IEA]; ATPase activity [goid 16887] [evidence IEA]; transporter activity [goid 5215] [pmid 9878413] [evidence TAS]; ATP bind…	ABC28; M-ABC1; HUSSY-18; EST133090; DKFZp586K1823
ABHD10	1.60364	8923000	NM_018394.1	Homo sapiens abhydrolase domain containing 10 (ABHD10), mRNA.	aromatic compound metabolism [goid 6725] [evidence IEA]; hydrolase activity [goid 16787] [evidence IEA]	FLJ11342
ABHD14B	1.26655	14249381	NM_032750.1	Homo sapiens abhydrolase domain containing 14B (ABHD14B), mRNA.	catalytic activity [goid 3824] [evidence IEA]; nucleus [goid 5634] [evidence IEA]	CIB; MGC15429
ABHD3	1.37553	34304337	NM_138340.3	Homo sapiens abhydrolase domain containing 3 (ABHD3), mRNA.	hydrolase activity [goid 16787] [evidence IEA]	LABH3; MGC11259
ABHD6	1.60714	47271494	NM_020676.4	Homo sapiens abhydrolase domain containing 6 (ABHD6), mRNA.	aromatic compound metabolism [goid 6725] [evidence IEA]; hydrolase activity [goid 16787] [evidence IEA]
ABHD9	-1.71902	13376163	NM_024794.1	Homo sapiens abhydrolase domain containing 9 (ABHD9), mRNA.	aromatic compound metabolism [goid 6725] [evidence IEA]; hydrolase activity [goid 16787] [evidence IEA]	FLJ22408
ABR	1.22011	38679956	NM_021962.2	Homo sapiens active BCR-related gene (ABR), transcript variant 1, mRNA.	small GTPase mediated signal transduction [goid 7264] [pmid 8262969] [evidence TAS]; GTPase activator activity [goid 5096] [pmid 8262969] [evidence TAS]; guanyl-nucleotide exchange factor activity [goid 5085] [evidence IEA]	MDB
ABTB1	-1.53006	25777623	NM_172027.1	Homo sapiens ankyrin repeat and BTB (POZ) domain containing 1 (ABTB1), transcript variant 2, mRNA.	protein binding [goid 5515] [evidence IEA]; translation elongation factor activity [goid 3746] [evidence IEA]	BPOZ; EF1ABP; PP2259; MGC20585
ACAA1	1.47716	6598316	NM_001607.2	Homo sapiens acetyl-Coenzyme A acyltransferase 1 (peroxisomal 3-oxoacyl-Coenzyme A thiolase) (ACAA1), nuclear gene encoding mitochondrial protein, mRNA.	fatty acid metabolism [goid 6631] [evidence IEA]; generation of precursor metabolites and energy [goid 6091] [pmid 1679347] [evidence TAS]; lipid metabolism [goid 6629] [evidence IEA]; acyltransferase activity [goid 8415] [evidence IEA]; transferase activity [goid 16740] [evidence IEA]; acetyl-CoA C-acyltransferase activity [goid 3988] [evidence IEA]; peroxisome [goid 5777] [pmid 1679347] [eviden…	ACAA; THIO; PTHIO
ACACA	1.32323	38679979	NM_000664.3	Homo sapiens acetyl-Coenzyme A carboxylase alpha (ACACA), transcript variant 6, mRNA.	fatty acid biosynthesis [goid 6633] [evidence IEA]; metabolism [goid 8152] [evidence IEA]; acetyl-CoA carboxylase activity [goid 3989] [pmid 7905825] [evidence TAS]; nucleotide binding [goid 166] [evidence IEA]; biotin binding [goid 9374] [evidence IEA]; biotin carboxylase activity [goid 4075] [evidence IEA]; ATP binding [goid 5524] [evidence IEA]; ligase activity [goid 16874] [evidence IEA]	ACC; ACAC; ACC1; ACCA
ACAD10	1.23832	48976060	NM_025247.3	Homo sapiens acyl-Coenzyme A dehydrogenase family, member 10 (ACAD10), mRNA.	electron transport [goid 6118] [evidence IEA]; metabolism [goid 8152] [evidence IEA]; acyl-CoA dehydrogenase activity [goid 3995] [evidence IEA]; oxidoreductase activity [goid 16491] [evidence IEA]; hydrolase activity [goid 16787] [evidence IEA]	MGC5601
ACADM	1.18972	21327681	NM_000016.2	Homo sapiens acyl-Coenzyme A dehydrogenase, C-4 to C-12 straight chain (ACADM), nuclear gene encoding mitochondrial protein, mRNA.	fatty acid metabolism [goid 6631] [evidence IEA]; electron transport [goid 6118] [evidence IEA]; fatty acid beta-oxidation [goid 6635] [pmid 2393404] [evidence IMP]; lipid metabolism [goid 6629] [evidence IEA]; acyl-CoA dehydrogenase activity [goid 3995] [pmid 2393404] [evidence IMP]; oxidoreductase activity [goid 16491] [evidence IEA]; mitochondrial matrix [goid 5759] [pmid 2393404] [evidence IE…	MCAD; ACAD1; MCADH
ACAT1	1.16121	31563501	NM_000019.2	Homo sapiens acetyl-Coenzyme A acetyltransferase 1 (acetoacetyl Coenzyme A thiolase) (ACAT1), nuclear gene encoding mitochondrial protein, mRNA.	acyltransferase activity [goid 8415] [evidence IEA]; transferase activity [goid 16740] [evidence IEA]; acetyl-CoA C-acetyltransferase activity [goid 3985] [pmid 1979337] [evidence TAS]; mitochondrion [goid 5739] [pmid 1715688] [evidence TAS]	T2; MAT; ACAT; THIL
ACBD3	1.2114	29550827	NM_022735.3	Homo sapiens acyl-Coenzyme A binding domain containing 3 (ACBD3), mRNA.	steroid biosynthesis [goid 6694] [evidence IEA]; intracellular protein transport [goid 6886] [evidence IEA]; protein carrier activity [goid 8320] [evidence IEA]; acyl-CoA binding [goid 62] [evidence IEA]; mitochondrion [goid 5739] [evidence IEA]; membrane [goid 16020] [evidence IEA]; Golgi stack [goid 5795] [evidence IEA]	PAP7; GCP60; GOCAP1; GOLPH1
ACLY	1.15942	38569422	NM_198830.1	Homo sapiens ATP citrate lyase (ACLY), transcript variant 2, mRNA.	coenzyme A metabolism [goid 15936] [pmid 1371749] [evidence TAS]; ATP catabolism [goid 6200] [pmid 1371749] [evidence TAS]; citrate metabolism [goid 6101] [pmid 1371749] [evidence TAS]; metabolism [goid 8152] [evidence IEA]; lipid biosynthesis [goid 8610] [evidence IEA]; transferase activity [goid 16740] [evidence IEA]; nucleotide binding [goid 166] [evidence IEA]; catalytic activity [goid 3824] …	ATPCL; CLATP
ACN9	1.21517	9910179	NM_020186.1	Homo sapiens ACN9 homolog (S. cerevisiae) (ACN9), mRNA.		DC11
ACO1	1.22044	8659554	NM_002197.1	Homo sapiens aconitase 1, soluble (ACO1), mRNA.	metabolism [goid 8152] [evidence IEA]; tricarboxylic acid cycle [goid 6099] [evidence IEA]; metal ion binding [goid 46872] [evidence IEA]; lyase activity [goid 16829] [evidence IEA]; aconitate hydratase activity [goid 3994] [pmid 1946430] [evidence IDA]; iron ion binding [goid 5506] [evidence IEA]; 4 iron, 4 sulfur cluster binding [goid 51539] [evidence IEA]; RNA binding [goid 3723] [pmid 1946430…	IRP1; IREB1; IREBP
ACOT2	-2.17445	34147581	NM_006821.3	Homo sapiens acyl-CoA thioesterase 2 (ACOT2), mRNA.	acyl-CoA metabolism [goid 6637] [evidence NAS]; lipid metabolism [goid 6629] [evidence IEA]; palmitoyl-CoA hydrolase activity [goid 16290] [evidence IEA]; hydrolase activity [goid 16787] [evidence IEA]; acyl-CoA thioesterase activity [goid 16291] [pmid 10944470] [evidence NAS]; serine esterase activity [goid 4759] [evidence IEA]; peroxisome [goid 5777] [pmid 10944470] [evidence NAS]	Mte1; PTE2; ZAP128
ACOT7	-1.96082	75709213	NM_181864.2	Homo sapiens acyl-CoA thioesterase 7 (ACOT7), transcript variant hBACHb, mRNA.	lipid metabolism [goid 6629] [pmid 10578051] [evidence TAS]; palmitoyl-CoA hydrolase activity [goid 16290] [evidence IEA]; hydrolase activity [goid 16787] [evidence IEA]; serine esterase activity [goid 4759] [evidence IEA]; acyl-CoA binding [goid 62] [pmid 10578051] [evidence TAS]; cytoplasm [goid 5737] [pmid 10578051] [evidence TAS]	ACT; ACH1; BACH; LACH1; hBACH; CTE-II; MGC1126; RP1-120G22.10
ACOX3	-1.39137	4501870	NM_003501.1	Homo sapiens acyl-Coenzyme A oxidase 3, pristanoyl (ACOX3), mRNA.	fatty acid metabolism [goid 6631] [pmid 9271077] [evidence TAS]; fatty acid beta-oxidation [goid 6635] [evidence IEA]; bile acid metabolism [goid 8206] [pmid 9271077] [evidence TAS]; lipid metabolism [goid 6629] [evidence IEA]; electron transport [goid 6118] [evidence IEA]; acyl-CoA dehydrogenase activity [goid 3995] [evidence IEA]; acyl-CoA oxidase activity [goid 3997] [pmid 9271077] [evidence T…
ACP2	-1.6386	4557009	NM_001610.1	Homo sapiens acid phosphatase 2, lysosomal (ACP2), mRNA.	acid phosphatase activity [goid 3993] [pmid 3191910] [evidence TAS]; hydrolase activity [goid 16787] [evidence IEA]; integral to membrane [goid 16021] [pmid 2776754] [evidence TAS]; lysosomal membrane [goid 5765] [evidence NR ]
ACP6	-1.32451	21359910	NM_016361.2	Homo sapiens acid phosphatase 6, lysophosphatidic (ACP6), mRNA.	acid phosphatase activity [goid 3993] [evidence IEA]; hydrolase activity [goid 16787] [evidence IEA]	LPAP; ACPL1; PACPL1
ACPL2	1.34308	42476016	NM_152282.2	Homo sapiens acid phosphatase-like 2 (ACPL2), mRNA.	acid phosphatase activity [goid 3993] [evidence IEA]	FLJ23751
ACSS2	-2.23838	21269869	NM_018677.2	Homo sapiens acyl-CoA synthetase short-chain family member 2 (ACSS2), transcript variant 1, mRNA.	metabolism [goid 8152] [evidence IEA]; lipid biosynthesis [goid 8610] [pmid 10843999] [evidence NAS]; protein binding [goid 5515] [pmid 15231747] [evidence IPI]; catalytic activity [goid 3824] [evidence IEA]; AMP binding [goid 16208] [pmid 10843999] [evidence IC ]; ligase activity [goid 16874] [evidence IEA]; acetate-CoA ligase activity [goid 3987] [pmid 10843999] [evidence IDA]; cytoplasm [goid …	ACS; ACSA; ACAS2; AceCS; MYH7B; dJ1161H23.1; DKFZp762G026
ACTA2	4.37496	4501882	NM_001613.1	Homo sapiens actin, alpha 2, smooth muscle, aorta (ACTA2), mRNA.	muscle development [goid 7517] [evidence IEA]; nucleotide binding [goid 166] [evidence IEA]; protein binding [goid 5515] [evidence IEA]; ATP binding [goid 5524] [evidence IEA]; structural constituent of cytoskeleton [goid 5200] [evidence IEA]; motor activity [goid 3774] [evidence IEA]; cytoskeleton [goid 5856] [evidence IEA]; actin filament [goid 5884] [evidence IEA]	ACTSA
ACTB	-1.17772	5016088	NM_001101.2	Homo sapiens actin, beta (ACTB), mRNA.	nucleotide binding [goid 166] [evidence IEA]; protein binding [goid 5515] [pmid 15527767] [evidence IPI]; ATP binding [goid 5524] [evidence IEA]; structural constituent of cytoskeleton [goid 5200] [evidence IEA]; cytoskeleton [goid 5856] [evidence IEA]; actin filament [goid 5884] [evidence IEA]; TIP60 histone acetyltransferase complex [goid 35267] [pmid 10966108] [evidence IDA]
ACTN1	1.23542	12025669	NM_001102.2	Homo sapiens actinin, alpha 1 (ACTN1), mRNA.	actin binding [goid 3779] [evidence IEA]; calcium ion binding [goid 5509] [evidence IEA]; vinculin binding [goid 17166] [pmid 15988023] [evidence IPI]; protein binding [goid 5515] [pmid 10793131] [evidence IPI]; structural constituent of cytoskeleton [goid 5200] [pmid 2349951] [evidence TAS]; actin cytoskeleton [goid 15629] [pmid 2349951] [evidence TAS]
ACTN4	-1.60136	34452697	NM_004924.3	Homo sapiens actinin, alpha 4 (ACTN4), mRNA.	actin filament bundle formation [goid 51017] [evidence NR ]; cell motility [goid 6928] [pmid 9508771] [evidence TAS]; actin binding [goid 3779] [evidence IEA]; calcium ion binding [goid 5509] [evidence IEA]; structural constituent of cytoskeleton [goid 5200] [pmid 9508771] [evidence TAS]; actin cytoskeleton [goid 15629] [pmid 9508771] [evidence TAS]; cytoplasm [goid 5737] [pmid 9508771] [evidence…	FSGS; FSGS1
ACVR2B	-2.271	10862697	NM_001106.2	Homo sapiens activin A receptor, type IIB (ACVR2B), mRNA.	protein amino acid phosphorylation [goid 6468] [evidence IEA]; transmembrane receptor protein serine/threonine kinase signaling pathway [goid 7178] [pmid 8161782] [evidence TAS]; nucleotide binding [goid 166] [evidence IEA]; protein binding [goid 5515] [pmid 11279102] [evidence ISS]; receptor activity [goid 4872] [evidence IEA]; transferase activity [goid 16740] [evidence IEA]; ATP binding [goid …	ActR-IIB; MGC116908
ACY1	-1.25091	4501900	NM_000666.1	Homo sapiens aminoacylase 1 (ACY1), mRNA.	proteolysis and peptidolysis [goid 6508] [evidence IEA]; amino acid metabolism [goid 6520] [evidence IEA]; metallopeptidase activity [goid 8237] [evidence IEA]; hydrolase activity [goid 16787] [evidence IEA]; protein dimerization activity [goid 46983] [evidence IEA]; aminoacylase activity [goid 4046] [pmid 1707030] [evidence TAS]; zinc ion binding [goid 8270] [evidence IEA]; cytosol [goid 5829] […	ACY1D; ACYLASE
ACYP1	1.52135	45243546	NM_203488.1	Homo sapiens acylphosphatase 1, erythrocyte (common) type (ACYP1), transcript variant 2, mRNA.	phosphate metabolism [goid 6796] [pmid 3026468] [evidence TAS]; hydrolase activity [goid 16787] [evidence IEA]; acylphosphatase activity [goid 3998] [pmid 7796909] [evidence TAS]	ACYPE
ADA	-1.22616	47078294	NM_000022.2	Homo sapiens adenosine deaminase (ADA), mRNA.	nucleotide metabolism [goid 9117] [evidence IEA]; purine ribonucleoside monophosphate biosynthesis [goid 9168] [evidence IEA]; antimicrobial humoral response (sensu Vertebrata) [goid 19735] [pmid 7570001] [evidence TAS]; adenosine deaminase activity [goid 4000] [pmid 7570001] [evidence TAS]; hydrolase activity [goid 16787] [evidence IEA]
ADAM15	1.38225	46909595	NM_207195.1	Homo sapiens ADAM metallopeptidase domain 15 (metargidin) (ADAM15), transcript variant 4, mRNA.	cell-matrix adhesion [goid 7160] [pmid 9516430] [evidence TAS]; cell adhesion [goid 7155] [pmid 10531379] [evidence NAS]; proteolysis and peptidolysis [goid 6508] [evidence IEA]; metal ion binding [goid 46872] [evidence IEA]; protein binding [goid 5515] [pmid 10531379] [evidence IPI]; metalloendopeptidase activity [goid 4222] [evidence IEA]; zinc ion binding [goid 8270] [evidence IEA]; SH3 domain…	MDC15
ADAM19	2.26472	73747890	NM_033274.2	Homo sapiens ADAM metallopeptidase domain 19 (meltrin beta) (ADAM19), transcript variant 2, mRNA.	proteolysis and peptidolysis [goid 6508] [evidence IEA]; metalloendopeptidase activity [goid 4222] [evidence IEA]; metal ion binding [goid 46872] [evidence IEA]; zinc ion binding [goid 8270] [evidence IEA]; integral to membrane [goid 16021] [evidence IEA]	MLTNB; FKSG34; MADDAM
ADAM23	1.23436	73765550	NM_003812.2	Homo sapiens ADAM metallopeptidase domain 23 (ADAM23), mRNA.	proteolysis and peptidolysis [goid 6508] [evidence IEA]; cell adhesion [goid 7155] [evidence IEA]; central nervous system development [goid 7417] [pmid 9693107] [evidence TAS]; metalloendopeptidase activity [goid 4222] [evidence IEA]; integrin binding [goid 5178] [pmid 9693107] [evidence TAS]; protein binding [goid 5515] [evidence IEA]; integral to plasma membrane [goid 5887] [pmid 9693107] [evid…	MDC3
ADAMTS4	-1.71921	41327755	NM_005099.3	Homo sapiens ADAM metallopeptidase with thrombospondin type 1 motif, 4 (ADAMTS4), mRNA.	skeletal development [goid 1501] [pmid 10356395] [evidence TAS]; integrin-mediated signaling pathway [goid 7229] [evidence IEA]; proteolysis and peptidolysis [goid 6508] [pmid 10751421] [evidence TAS]; metal ion binding [goid 46872] [evidence IEA]; metallopeptidase activity [goid 8237] [evidence IEA]; metalloendopeptidase activity [goid 4222] [evidence IEA]; zinc ion binding [goid 8270] [evidence…	ADMP-1; ADAMTS-2; ADAMTS-4; KIAA0688
ADARB1	1.56758	75709172	NM_001033049.1	Homo sapiens adenosine deaminase, RNA-specific, B1 (RED1 homolog rat) (ADARB1), transcript variant 4, mRNA.	mRNA processing [goid 6397] [evidence IEA]; RNA processing [goid 6396] [evidence IEA]; central nervous system development [goid 7417] [pmid 9111310] [evidence TAS]; double-stranded RNA binding [goid 3725] [pmid 8995285] [evidence TAS]; metal ion binding [goid 46872] [evidence IEA]; zinc ion binding [goid 8270] [evidence IEA]; adenosine deaminase activity [goid 4000] [pmid 8995285] [evidence TAS];…	RED1; ADAR2; ADAR2d; ADAR2g; DRABA2; DRADA2; ADAR2a-L1; ADAR2a-L2; ADAR2a-L3
ADAT1	1.65321	7382475	NM_012091.2	Homo sapiens adenosine deaminase, tRNA-specific 1 (ADAT1), mRNA.	tRNA processing [goid 8033] [pmid 10430867] [evidence TAS]; RNA binding [goid 3723] [pmid 10430867] [evidence TAS]; tRNA specific adenosine deaminase activity [goid 8251] [pmid 10430867] [evidence TAS]	HADAT1
ADCK2	1.28788	41393591	NM_052853.3	Homo sapiens aarF domain containing kinase 2 (ADCK2), mRNA.		AARF; MGC20727
ADCK4	-1.72347	21361994	NM_024876.2	Homo sapiens aarF domain containing kinase 4 (ADCK4), mRNA.		FLJ12229
ADCY3	1.35079	10947058	NM_004036.2	Homo sapiens adenylate cyclase 3 (ADCY3), mRNA.	sensory perception [goid 7600] [evidence IEA]; cAMP biosynthesis [goid 6171] [evidence IEA]; intracellular signaling cascade [goid 7242] [evidence IEA]; sensory perception of smell [goid 7608] [evidence IEA]; magnesium ion binding [goid 287] [evidence IEA]; calmodulin binding [goid 5516] [evidence IEA]; adenylate cyclase activity [goid 4016] [pmid 9920776] [evidence TAS]; integral to plasma membr…	AC3; KIAA0511
ADFP	1.21999	34577058	NM_001122.2	Homo sapiens adipose differentiation-related protein (ADFP), mRNA.	membrane [goid 16020] [evidence IEA]; lipid particle [goid 5811] [pmid 9003395] [evidence TAS]; endoplasmic reticulum [goid 5783] [pmid 9003395] [evidence TAS]; extracellular region [goid 5576] [pmid 9003395] [evidence TAS]	ADRP; MGC10598
ADI1	1.61885	8922761	NM_018269.1	Homo sapiens acireductone dioxygenase 1 (ADI1), mRNA.	amino acid biosynthesis [goid 8652] [evidence IEA]; methionine biosynthesis [goid 9086] [evidence IEA]; metal ion binding [goid 46872] [evidence IEA]; oxidoreductase activity [goid 16491] [evidence IEA]; oxidoreductase activity, acting on single donors with incorporation of molecular oxygen, incorporation of two atoms of oxygen [goid 16702] [evidence IEA]; nickel ion binding [goid 16151] [evidenc…	ARD; APL1; SIPL; MTCBP-1; FLJ10913; HMFT1638
ADIPOR1	1.40392	21361518	NM_015999.2	Homo sapiens adiponectin receptor 1 (ADIPOR1), mRNA.	hormone-mediated signaling [goid 9755] [pmid 12802337] [evidence IDA]; fatty acid oxidation [goid 19395] [pmid 12802337] [evidence IDA]; lipid metabolism [goid 6629] [evidence IEA]; receptor activity [goid 4872] [evidence IEA]; hormone binding [goid 42562] [pmid 12802337] [evidence IDA]; membrane [goid 16020] [evidence IEA]; integral to membrane [goid 16021] [pmid 12802337] [evidence NAS]	PAQR1; ACDCR1; CGI-45; TESBP1A
ADM	3.26158	4501944	NM_001124.1	Homo sapiens adrenomedullin (ADM), mRNA.	cell-cell signaling [goid 7267] [pmid 8074714] [evidence TAS]; response to wounding [goid 9611] [pmid 8524787] [evidence TAS]; signal transduction [goid 7165] [pmid 10822232] [evidence TAS]; cAMP biosynthesis [goid 6171] [pmid 8074714] [evidence TAS]; pregnancy [goid 7565] [pmid 10822232] [evidence TAS]; excretion [goid 7588] [evidence NR ]; progesterone biosynthesis [goid 6701] [pmid 10822232] […	AM
ADORA2B	1.67181	22907046	NM_000676.2	Homo sapiens adenosine A2b receptor (ADORA2B), mRNA.	signal transduction [goid 7165] [evidence IEA]; G-protein coupled receptor protein signaling pathway [goid 7186] [pmid 7558011] [evidence TAS]; adenylate cyclase activation [goid 7190] [pmid 8022409] [evidence TAS]; excretion [goid 7588] [pmid 7836474] [evidence TAS]; JNK cascade [goid 7254] [pmid 10101031] [evidence TAS]; activation of MAPK activity [goid 187] [pmid 10101031] [evidence TAS]; cel…	ADORA2
ADPGK	1.37751	31542508	NM_031284.3	Homo sapiens ADP-dependent glucokinase (ADPGK), mRNA.	glucose metabolism [goid 6006] [evidence IEA]; glycolysis [goid 6096] [evidence IEA]; carbohydrate metabolism [goid 5975] [evidence IEA]; transferase activity [goid 16740] [evidence IEA]; magnesium ion binding [goid 287] [evidence IEA]; kinase activity [goid 16301] [evidence IEA]; phosphotransferase activity, alcohol group as acceptor [goid 16773] [evidence IEA]	ADP-GK; DKFZP434B195; 2610017G09Rik
ADPRHL1	1.55514	40316945	NM_199162.1	Homo sapiens ADP-ribosylhydrolase like 1 (ADPRHL1), transcript variant 2, mRNA.	hydrolase activity [goid 16787] [evidence IEA]	ARH2
ADRB2	1.60062	15718673	NM_000024.3	Homo sapiens adrenergic, beta-2-, receptor, surface (ADRB2), mRNA.	G-protein coupled receptor protein signaling pathway [goid 7186] [pmid 9924018] [evidence TAS]; adenylate cyclase activation [goid 7190] [pmid 8386307] [evidence TAS]; G-protein signaling, coupled to cAMP nucleotide second messenger [goid 7188] [pmid 2823249] [evidence TAS]; activation of MAPK activity [goid 187] [pmid 9924018] [evidence TAS]; protein kinase cascade [goid 7243] [pmid 10734107] [e…	BAR; B2AR; ADRBR; ADRB2R; BETA2AR
ADRM1	1.1654	28373191	NM_007002.2	Homo sapiens adhesion regulating molecule 1 (ADRM1), transcript variant 1, mRNA.	cell adhesion [goid 7155] [evidence IEA]; protein binding [goid 5515] [evidence IEA]; membrane fraction [goid 5624] [pmid 8033103] [evidence TAS]; integral to plasma membrane [goid 5887] [pmid 8033103] [evidence TAS]	GP110; MGC29536
AEBP1	-1.30778	53692188	NM_001129.3	Homo sapiens AE binding protein 1 (AEBP1), mRNA.	skeletal development [goid 1501] [pmid 8920928] [evidence TAS]; cell adhesion [goid 7155] [evidence IEA]; muscle development [goid 7517] [pmid 9624159] [evidence TAS]; proteolysis and peptidolysis [goid 6508] [evidence IEA]; carboxypeptidase A activity [goid 4182] [evidence IEA]; carboxypeptidase activity [goid 4180] [pmid 8920928] [evidence TAS]; transcription factor activity [goid 3700] [pmid 8…	ACLP
AES	-1.40747	39812018	NM_198969.1	Homo sapiens amino-terminal enhancer of split (AES), transcript variant 1, mRNA.	regulation of transcription, DNA-dependent [goid 6355] [evidence IEA]; organ morphogenesis [goid 9887] [pmid 9809752] [evidence TAS]; transcription [goid 6350] [evidence IEA]; Wnt receptor signaling pathway [goid 16055] [evidence IEA]; development [goid 7275] [pmid 8365415] [evidence TAS]; protein binding [goid 5515] [pmid 11390640] [evidence IPI]; nucleus [goid 5634] [evidence IEA]	GRG; ESP1; GRG5; TLE5; AES-1; AES-2
AFF4	1.2656	70994930	NM_014423.2	Homo sapiens AF4/FMR2 family, member 4 (AFF4), mRNA.	transcription from RNA polymerase II promoter [goid 6366] [pmid 10588740] [evidence TAS]; transcription factor activity [goid 3700] [pmid 10588740] [evidence TAS]	MCEF; AF5Q31; MGC75036
AGA	1.51218	32313568	NM_000027.2	Homo sapiens aspartylglucosaminidase (AGA), mRNA.	protein deglycosylation [goid 6517] [pmid 2775174] [evidence TAS]; hydrolase activity [goid 16787] [evidence IEA]; N4-(beta-N-acetylglucosaminyl)-L-asparaginase activity [goid 3948] [pmid 1703489] [evidence TAS]; lysosome [goid 5764] [pmid 2401370] [evidence NAS]	GA; AGU; ASRG
AGGF1	1.77004	46397362	NM_018046.3	Homo sapiens angiogenic factor with G patch and FHA domains 1 (AGGF1), mRNA.	positive regulation of angiogenesis [goid 45766] [pmid 14961121] [evidence IDA]; RNA processing [goid 6396] [pmid 15486042] [evidence TAS]; two-component signal transduction system (phosphorelay) [goid 160] [evidence IEA]; cell adhesion [goid 7155] [pmid 14961121] [evidence IDA]; positive regulation of endothelial cell proliferation [goid 1938] [pmid 14961121] [evidence IDA]; angiogenesis [goid 1…	VG5Q; GPATC7; FLJ10283; HSU84971; HUS84971
AGPAT7	-1.64077	23957707	NM_153613.1	Homo sapiens 1-acylglycerol-3-phosphate O-acyltransferase 7 (lysophosphatidic acid acyltransferase, eta) (AGPAT7), mRNA.	metabolism [goid 8152] [evidence IEA]; acyltransferase activity [goid 8415] [evidence IEA]; calcium ion binding [goid 5509] [evidence IEA]	AYTL3; FLJ10257; LPAAT-eta
AHCTF1	1.79184	67551264	NM_015446.3	Homo sapiens AT hook containing transcription factor 1 (AHCTF1), mRNA.		ELYS; MST108; TMBS62; MSTP108; DKFZp434N093
AHCY	1.25817	9951914	NM_000687.1	Homo sapiens S-adenosylhomocysteine hydrolase (AHCY), mRNA.	one-carbon compound metabolism [goid 6730] [evidence NAS]; hydrolase activity [goid 16787] [evidence IEA]; adenosylhomocysteinase activity [goid 4013] [pmid 2596825] [evidence TAS]; cytoplasm [goid 5737] [evidence NAS]	SAHH
AHI1	1.82584	31542700	NM_017651.3	Homo sapiens Abelson helper integration site 1 (AHI1), mRNA.		ORF1; JBTS3; FLJ14023; FLJ20069; dJ71N10.1; DKFZp686J1653
AHNAK	-3.78022	55769540	NM_024060.2	Homo sapiens AHNAK nucleoprotein (desmoyokin) (AHNAK), transcript variant 2, mRNA.	neurogenesis [goid 7399] [evidence NAS]; protein binding [goid 5515] [evidence IEA]; nucleus [goid 5634] [pmid 1608957] [evidence NAS]	AHNAKRS; MGC5395
AHNAK	-1.56835	61743953	NM_001620.1	Homo sapiens AHNAK nucleoprotein (desmoyokin) (AHNAK), transcript variant 1, mRNA.	neurogenesis [goid 7399] [evidence NAS]; protein binding [goid 5515] [evidence IEA]; nucleus [goid 5634] [pmid 1608957] [evidence NAS]	AHNAKRS; MGC5395
AHSA2	1.34948	22748838	NM_152392.1	Homo sapiens AHA1, activator of heat shock 90kDa protein ATPase homolog 2 (yeast) (AHSA2), mRNA.		Hch1; DKFZp564C236
AIP	-1.41388	4502008	NM_003977.1	Homo sapiens aryl hydrocarbon receptor interacting protein (AIP), mRNA.	protein folding [goid 6457] [evidence IEA]; signal transducer activity [goid 4871] [pmid 9111057] [evidence TAS]; transcription factor binding [goid 8134] [pmid 9447995] [evidence TAS]; binding [goid 5488] [evidence IEA]; transcription coactivator activity [goid 3713] [pmid 9447995] [evidence TAS]; cytoplasm [goid 5737] [pmid 8972861] [evidence TAS]	ARA9; XAP2; FKBP37
AK1	1.3748	4502010	NM_000476.1	Homo sapiens adenylate kinase 1 (AK1), mRNA.	nucleobase, nucleoside, nucleotide and nucleic acid metabolism [goid 6139] [evidence IEA]; ATP metabolism [goid 46034] [evidence IEA]; adenylate kinase activity [goid 4017] [pmid 2542324] [evidence TAS]; transferase activity [goid 16740] [evidence IEA]; nucleotide binding [goid 166] [evidence IEA]; kinase activity [goid 16301] [evidence IEA]; ATP binding [goid 5524] [evidence IEA]; cytosol [goid …
AK2	1.44748	77157796	NM_013411.3	Homo sapiens adenylate kinase 2 (AK2), transcript variant AK2B, mRNA.	nucleobase, nucleoside, nucleotide and nucleic acid metabolism [goid 6139] [evidence IEA]; adenylate kinase activity [goid 4017] [pmid 9504408] [evidence TAS]; transferase activity [goid 16740] [evidence IEA]; nucleotide binding [goid 166] [evidence IEA]; kinase activity [goid 16301] [evidence IEA]; ATP binding [goid 5524] [evidence IEA]; mitochondrion [goid 5739] [evidence IEA]	ADK2
AK3	1.25692	19923436	NM_016282.2	Homo sapiens adenylate kinase 3 (AK3), mRNA.	nucleobase, nucleoside, nucleotide and nucleic acid metabolism [goid 6139] [evidence IEA]; adenylate kinase activity [goid 4017] [evidence IEA]; transferase activity [goid 16740] [evidence IEA]; nucleotide binding [goid 166] [evidence IEA]; nucleoside triphosphate adenylate kinase activity [goid 46899] [evidence IEA]; kinase activity [goid 16301] [evidence IEA]; ATP binding [goid 5524] [evidence …	AK6; FIX; AK3L1; AKL3L; AKL3L1
AK3L2	1.62241	51092298	NM_001002921.1	Homo sapiens adenylate kinase 3-like 2 (AK3L2), mRNA.		AK3
AKAP11	1.4302	21464140	NM_016248.2	Homo sapiens A kinase (PRKA) anchor protein 11 (AKAP11), transcript variant 1, mRNA.	protein kinase cascade [goid 7243] [pmid 10209101] [evidence TAS]; protein phosphatase 1 binding [goid 8157] [pmid 10209101] [evidence TAS]; protein kinase A binding [goid 51018] [pmid 10209101] [evidence TAS]	PRKA11; AKAP220; FLJ11304; KIAA0629; DKFZp781I12161
AKAP12	-2.12882	21493023	NM_144497.1	Homo sapiens A kinase (PRKA) anchor protein (gravin) 12 (AKAP12), transcript variant 2, mRNA.	signal transduction [goid 7165] [evidence IEA]; protein targeting [goid 6605] [evidence IEA]; G-protein coupled receptor protein signaling pathway [goid 7186] [pmid 10858453] [evidence TAS]; protein kinase A binding [goid 51018] [pmid 10858453] [evidence TAS]; protein binding [goid 5515] [evidence IEA]; cytoplasm [goid 5737] [pmid 10858453] [evidence TAS]	AKAP250; DKFZp686M0430; DKFZp686O0331
AKAP12	-1.50581	21493021	NM_005100.2	Homo sapiens A kinase (PRKA) anchor protein (gravin) 12 (AKAP12), transcript variant 1, mRNA.	signal transduction [goid 7165] [evidence IEA]; protein targeting [goid 6605] [evidence IEA]; G-protein coupled receptor protein signaling pathway [goid 7186] [pmid 10858453] [evidence TAS]; protein kinase A binding [goid 51018] [pmid 10858453] [evidence TAS]; protein binding [goid 5515] [evidence IEA]; cytoplasm [goid 5737] [pmid 10858453] [evidence TAS]	AKAP250; DKFZp686M0430; DKFZp686O0331
AKR7A2	1.2876	41327763	NM_003689.2	Homo sapiens aldo-keto reductase family 7, member A2 (aflatoxin aldehyde reductase) (AKR7A2), mRNA.	carbohydrate metabolism [goid 5975] [pmid 9576847] [evidence TAS]; aldehyde metabolism [goid 6081] [pmid 9576847] [evidence TAS]; electron transporter activity [goid 5489] [pmid 9576847] [evidence TAS]; oxidoreductase activity [goid 16491] [evidence IEA]; aldehyde reductase activity [goid 4032] [pmid 9576847] [evidence TAS]; Golgi stack [goid 5795] [evidence IEA]	AFAR; AKR7; AFAR1; AFB1-AR1
ALDH16A1	1.16517	34222200	NM_153329.2	Homo sapiens aldehyde dehydrogenase 16 family, member A1 (ALDH16A1), mRNA.	metabolism [goid 8152] [evidence IEA]; oxidoreductase activity [goid 16491] [evidence IEA]	MGC10204
ALDH1A3	-1.59118	4502040	NM_000693.1	Homo sapiens aldehyde dehydrogenase 1 family, member A3 (ALDH1A3), mRNA.	metabolism [goid 8152] [evidence IEA]; alcohol metabolism [goid 6066] [pmid 7698756] [evidence TAS]; lipid metabolism [goid 6629] [pmid 7698756] [evidence TAS]; aldehyde dehydrogenase [NAD(P)+] activity [goid 4030] [evidence IEA]; oxidoreductase activity [goid 16491] [evidence IEA]	ALDH6; RALDH3; ALDH1A6
ALDH3A2	1.42916	73466519	NM_001031806.1	Homo sapiens aldehyde dehydrogenase 3 family, member A2 (ALDH3A2), transcript variant 1, mRNA.	epidermis development [goid 8544] [pmid 8528251] [evidence TAS]; metabolism [goid 8152] [evidence IEA]; peripheral nervous system development [goid 7422] [pmid 8528251] [evidence TAS]; lipid metabolism [goid 6629] [pmid 8528251] [evidence TAS]; central nervous system development [goid 7417] [pmid 8528251] [evidence TAS]; aldehyde dehydrogenase (NAD) activity [goid 4029] [evidence IEA]; oxidoreduc…	SLS; FALDH; ALDH10; DKFZp686E23276
ALDH3B1	-1.48039	71773323	NM_001030010.1	Homo sapiens aldehyde dehydrogenase 3 family, member B1 (ALDH3B1), transcript variant 2, mRNA.	metabolism [goid 8152] [evidence IEA]; alcohol metabolism [goid 6066] [pmid 7828891] [evidence TAS]; lipid metabolism [goid 6629] [pmid 7828891] [evidence TAS]; aldehyde dehydrogenase [NAD(P)+] activity [goid 4030] [evidence IEA]; oxidoreductase activity [goid 16491] [evidence IEA]	ALDH4; ALDH7
ALDOC	-1.61884	68303552	NM_005165.2	Homo sapiens aldolase C, fructose-bisphosphate (ALDOC), mRNA.	glycolysis [goid 6096] [evidence IEA]; fructose metabolism [goid 6000] [pmid 3105602] [evidence TAS]; lyase activity [goid 16829] [evidence IEA]; fructose-bisphosphate aldolase activity [goid 4332] [pmid 3105602] [evidence TAS]	ALDC
ALKBH	1.42882	5174384	NM_006020.1	Homo sapiens alkB, alkylation repair homolog (E. coli) (ALKBH), mRNA.	DNA dealkylation [goid 6307] [pmid 8600462] [evidence TAS]; DNA repair [goid 6281] [evidence IEA]	ABH; alkB; hABH
ALKBH5	1.12671	40353209	NM_017758.2	Homo sapiens alkB, alkylation repair homolog 5 (E. coli) (ALKBH5), mRNA.	oxidoreductase activity [goid 16491] [evidence IEA]; iron ion binding [goid 5506] [evidence IEA]	OFOXD; OFOXD1; FLJ20308
ALKBH7	-1.60926	39930600	NM_032306.2	Homo sapiens alkB, alkylation repair homolog 7 (E. coli) (ALKBH7), mRNA.		SPATA11; UNQ6002; MGC10974
ALKBH8	1.52028	20270314	NM_138775.1	Homo sapiens alkB, alkylation repair homolog 8 (E. coli) (ALKBH8), mRNA.	nucleotide binding [goid 166] [evidence IEA]	FLJ38204; MGC10235
ALS2	1.38033	40316934	NM_020919.2	Homo sapiens amyotrophic lateral sclerosis 2 (juvenile) (ALS2), mRNA.	endosome organization and biogenesis [goid 7032] [pmid 12837691] [evidence NAS]; Ran guanyl-nucleotide exchange factor activity [goid 5087] [pmid 11586298] [evidence NAS]; Rab guanyl-nucleotide exchange factor activity [goid 17112] [pmid 12837691] [evidence IDA]; Rho guanyl-nucleotide exchange factor activity [goid 5089] [pmid 11586298] [evidence NAS]; early endosome [goid 5769] [pmid 12837691] […	ALSJ; PLSJ; IAHSP; ALS2CR6; KIAA1563; MGC87187
ALS2CR2	1.32502	21359970	NM_018571.4	Homo sapiens amyotrophic lateral sclerosis 2 (juvenile) chromosome region, candidate 2 (ALS2CR2), mRNA.	protein amino acid phosphorylation [goid 6468] [evidence NAS]; transferase activity [goid 16740] [evidence IEA]; nucleotide binding [goid 166] [evidence IEA]; protein kinase activity [goid 4672] [evidence NAS]; protein binding [goid 5515] [pmid 14676191] [evidence IPI]; ATP binding [goid 5524] [evidence NAS]; cellular component unknown [goid 8372] [evidence ND ]	PAPK; ILPIP; ILPIPA; CALS-21; PRO1038; MGC102916
AMACR	-1.48338	42794624	NM_014324.4	Homo sapiens alpha-methylacyl-CoA racemase (AMACR), transcript variant 1, mRNA.	metabolism [goid 8152] [evidence IEA]; lyase activity [goid 16829] [evidence IEA]; alpha-methylacyl-CoA racemase activity [goid 8111] [evidence IEA]; isomerase activity [goid 16853] [evidence IEA]; mitochondrion [goid 5739] [pmid 10770938] [evidence TAS]; peroxisome [goid 5777] [pmid 10770938] [evidence TAS]	RACE
AMACR	-1.37266	42822892	NM_203382.1	Homo sapiens alpha-methylacyl-CoA racemase (AMACR), transcript variant 2, mRNA.	metabolism [goid 8152] [evidence IEA]; lyase activity [goid 16829] [evidence IEA]; alpha-methylacyl-CoA racemase activity [goid 8111] [evidence IEA]; isomerase activity [goid 16853] [evidence IEA]; mitochondrion [goid 5739] [pmid 10770938] [evidence TAS]; peroxisome [goid 5777] [pmid 10770938] [evidence TAS]	RACE
AMD1	1.55483	74275347	NM_001033059.1	Homo sapiens adenosylmethionine decarboxylase 1 (AMD1), transcript variant 2, mRNA.	spermine biosynthesis [goid 6597] [evidence NAS]; spermidine biosynthesis [goid 8295] [evidence NAS]; lyase activity [goid 16829] [evidence IEA]; adenosylmethionine decarboxylase activity [goid 4014] [pmid 2460457] [evidence TAS]; cellular component unknown [goid 8372] [evidence ND ]	AMD; ADOMETDC; FLJ26964; DKFZp313L1234
AMMECR1	1.40239	70995234	NM_001025580.1	Homo sapiens Alport syndrome, mental retardation, midface hypoplasia and elliptocytosis chromosomal region, gene 1 (AMMECR1), transcript variant 2, mRNA.	biological process unknown [goid 4] [evidence ND ]; molecular function unknown [goid 5554] [evidence ND ]; cellular component unknown [goid 8372] [evidence ND ]	AMMERC1
AMZ2	1.25037	75812965	NM_016627.4	Homo sapiens archaemetzincins-2 (AMZ2), transcript variant 1, mRNA.
ANAPC1	1.23278	48093065	NM_022662.2	Homo sapiens anaphase promoting complex subunit 1 (ANAPC1), mRNA.	cell division [goid 51301] [evidence IEA]; mitosis [goid 7067] [evidence IEA]; regulation of cell cycle [goid 74] [evidence IEA]; ubiquitin cycle [goid 6512] [evidence IEA]	APC1; MCPR; TSG24
ANAPC4	1.29696	41327748	NM_013367.2	Homo sapiens anaphase promoting complex subunit 4 (ANAPC4), mRNA.	cell division [goid 51301] [evidence IEA]; ubiquitin-dependent protein catabolism [goid 6511] [pmid 9469815] [evidence TAS]; regulation of cell cycle [goid 74] [pmid 9469815] [evidence TAS]; mitotic anaphase [goid 90] [pmid 9469815] [evidence TAS]; G2/M transition of mitotic cell cycle [goid 86] [pmid 9469815] [evidence TAS]; ubiquitin cycle [goid 6512] [evidence IEA]; ubiquitin-protein ligase ac…	APC4
ANAPC5	1.26435	34147585	NM_016237.3	Homo sapiens anaphase promoting complex subunit 5 (ANAPC5), mRNA.	G2/M transition of mitotic cell cycle [goid 86] [pmid 9469815] [evidence TAS]; cell division [goid 51301] [evidence IEA]; ubiquitin-dependent protein catabolism [goid 6511] [pmid 9469815] [evidence TAS]; regulation of cell cycle [goid 74] [pmid 9469815] [evidence TAS]; mitotic anaphase [goid 90] [pmid 9469815] [evidence TAS]; ubiquitin cycle [goid 6512] [evidence IEA]; ubiquitin-protein ligase ac…	APC5; PDL-108
ANG	-3.16142	42716312	NM_001145.2	Homo sapiens angiogenin, ribonuclease, RNase A family, 5 (ANG), mRNA.	RNA catabolism [goid 6401] [pmid 2866794] [evidence TAS]; negative regulation of protein biosynthesis [goid 17148] [evidence IEA]; angiogenesis [goid 1525] [evidence IEA]; cell differentiation [goid 30154] [evidence IEA]; pancreatic ribonuclease activity [goid 4522] [pmid 2866794] [evidence TAS]; nucleic acid binding [goid 3676] [evidence IEA]; endonuclease activity [goid 4519] [evidence IEA]; hy…	RNASE4; RNASE5; MGC71966
ANGEL2	1.42758	70794817	NM_144567.3	Homo sapiens angel homolog 2 (Drosophila) (ANGEL2), mRNA.		FLJ12793; KIAA0759L
ANGPTL2	1.18127	34577067	NM_012098.2	Homo sapiens angiopoietin-like 2 (ANGPTL2), mRNA.	development [goid 7275] [pmid 10473614] [evidence TAS]; receptor binding [goid 5102] [pmid 10473614] [evidence TAS]; extracellular space [goid 5615] [pmid 10473614] [evidence TAS]	ARP2; HARP; MGC8889
ANGPTL4	1.68385	21536397	NM_139314.1	Homo sapiens angiopoietin-like 4 (ANGPTL4), transcript variant 1, mRNA.	positive regulation of lipid metabolism [goid 45834] [evidence ISS]; positive regulation of angiogenesis [goid 45766] [pmid 11953136] [evidence IDA]; negative regulation of lipoprotein lipase activity [goid 51005] [evidence ISS]; negative regulation of apoptosis [goid 43066] [pmid 10698685] [evidence IDA]; response to hypoxia [goid 1666] [pmid 12707035] [evidence NAS]; cellular response to starva…	ARP4; FIAF; PGAR; HFARP; PPARG; pp1158; ANGPTL2
ANK3	-1.56783	32967598	NM_001149.2	Homo sapiens ankyrin 3, node of Ranvier (ankyrin G) (ANK3), transcript variant 2, mRNA.	protein targeting [goid 6605] [pmid 7836469] [evidence NAS]; signal transduction [goid 7165] [evidence IEA]; cytoskeletal anchoring [goid 7016] [pmid 7836469] [evidence TAS]; protein binding [goid 5515] [evidence IEA]; structural constituent of cytoskeleton [goid 5200] [evidence NR ]; Golgi apparatus [goid 5794] [pmid 8666667] [evidence TAS]; cytoskeleton [goid 5856] [evidence IEA]; endoplasmic r…	ANKYRIN-G
ANKFY1	1.33177	31317211	NM_016376.2	Homo sapiens ankyrin repeat and FYVE domain containing 1 (ANKFY1), transcript variant 1, mRNA.	endocytosis [goid 6897] [evidence ISS]; metal ion binding [goid 46872] [evidence IEA]; zinc ion binding [goid 8270] [evidence IEA]; protein binding [goid 5515] [evidence IEA]; membrane [goid 16020] [evidence IEA]; endosome membrane [goid 10008] [evidence ISS]	ANKHZN; ZFYVE14; KIAA1255; DKFZp686M19106
ANKMY2	1.24677	28461128	NM_020319.1	Homo sapiens ankyrin repeat and MYND domain containing 2 (ANKMY2), mRNA.		ZMYND20; DKFZP564O043
ANKRA2	1.60398	21362082	NM_023039.2	Homo sapiens ankyrin repeat, family A (RFXANK-like), 2 (ANKRA2), mRNA.	biological process unknown [goid 4] [evidence ND ]; low-density lipoprotein binding [goid 30169] [pmid 11095640] [evidence IDA]; membrane [goid 16020] [pmid 11095640] [evidence IDA]; cytoskeleton [goid 5856] [evidence IEA]; cytosol [goid 5829] [pmid 11095640] [evidence IDA]	ANKRA
ANKRD33	-1.27894	40255267	NM_182608.2	Homo sapiens ankyrin repeat domain 33 (ANKRD33), mRNA.		C12orf7; DKFZp686O1689
ANKRD37	1.48983	32171200	NM_181726.1	Homo sapiens ankyrin repeat domain 37 (ANKRD37), mRNA.	receptor activity [goid 4872] [evidence IEA]	Lrp2bp; MGC111507
ANKRD46	1.85462	50053931	NM_198401.2	Homo sapiens ankyrin repeat domain 46 (ANKRD46), mRNA.
ANKRD49	1.42196	41350197	NM_017704.2	Homo sapiens ankyrin repeat domain 49 (ANKRD49), mRNA.		FGIF; GBIF; FLJ20189
ANKRD5	1.80112	38569425	NM_022096.4	Homo sapiens ankyrin repeat domain 5 (ANKRD5), transcript variant 1, mRNA.	calcium ion binding [goid 5509] [evidence IEA]	FLJ21669; dJ839B4.6
ANKRD50	1.5485	62988327	NM_020337.1	Homo sapiens ankyrin repeat domain 50 (ANKRD50), mRNA.		KIAA1223
ANP32A	-1.55337	20127493	NM_006305.2	Homo sapiens acidic (leucine-rich) nuclear phosphoprotein 32 family, member A (ANP32A), mRNA.	nucleocytoplasmic transport [goid 6913] [pmid 11555662] [evidence NAS]; intracellular signaling cascade [goid 7242] [pmid 8192856] [evidence TAS]; perinuclear region [goid 48471] [pmid 11555662] [evidence IDA]; endoplasmic reticulum [goid 5783] [pmid 11555662] [evidence IDA]; nucleus [goid 5634] [pmid 11555662] [evidence IDA]	LANP; MAPM; PP32; PHAP1; PHAPI; I1PP2A; C15orf1; MGC119787
ANTXR1	1.89105	16933552	NM_018153.2	Homo sapiens anthrax toxin receptor 1 (ANTXR1), transcript variant 3, mRNA.	metal ion binding [goid 46872] [evidence IEA]; receptor activity [goid 4872] [evidence IEA]; integral to membrane [goid 16021] [evidence IEA]	ATR; TEM8; FLJ10601; FLJ21776
ANXA1	-1.45648	4502100	NM_000700.1	Homo sapiens annexin A1 (ANXA1), mRNA.	lipid metabolism [goid 6629] [pmid 2936963] [evidence TAS]; cell surface receptor linked signal transduction [goid 7166] [pmid 10882119] [evidence TAS]; anti-apoptosis [goid 6916] [pmid 16130169] [evidence TAS]; inflammatory response [goid 6954] [pmid 10882119] [evidence TAS]; cell motility [goid 6928] [pmid 10882119] [evidence TAS]; calcium-dependent phospholipid binding [goid 5544] [evidence IE…	ANX1; LPC1
ANXA11	-1.4212	22165430	NM_145868.1	Homo sapiens annexin A11 (ANXA11), transcript variant b, mRNA.	immune response [goid 6955] [pmid 7508441] [evidence TAS]; calcium-dependent phospholipid binding [goid 5544] [evidence IEA]; calcium ion binding [goid 5509] [evidence IEA]; protein binding [goid 5515] [pmid 12577318] [evidence IPI]; nuclear membrane [goid 5635] [pmid 12577318] [evidence NAS]; nucleoplasm [goid 5654] [pmid 12577318] [evidence NAS]; cytoplasm [goid 5737] [pmid 7508441] [evidence T…	ANX11; CAP50
ANXA2	1.56343	50845385	NM_001002857.1	Homo sapiens annexin A2 (ANXA2), transcript variant 2, mRNA.	skeletal development [goid 1501] [pmid 7961821] [evidence TAS]; calcium-dependent phospholipid binding [goid 5544] [evidence IEA]; cytoskeletal protein binding [goid 8092] [evidence IEA]; calcium ion binding [goid 5509] [evidence IEA]; phospholipase inhibitor activity [goid 4859] [pmid 3013422] [evidence TAS]; soluble fraction [goid 5625] [pmid 7961821] [evidence TAS]; plasma membrane [goid 5886]…	P36; ANX2; LIP2; LPC2; CAL1H; LPC2D; ANX2L4; PAP-IV
AOX1	3.38408	71773479	NM_001159.3	Homo sapiens aldehyde oxidase 1 (AOX1), mRNA.	oxygen and reactive oxygen species metabolism [goid 6800] [pmid 7570184] [evidence TAS]; electron transport [goid 6118] [evidence IEA]; inflammatory response [goid 6954] [pmid 8248161] [evidence TAS]; electron transporter activity [goid 5489] [evidence IEA]; metal ion binding [goid 46872] [evidence IEA]; 2 iron, 2 sulfur cluster binding [goid 51537] [evidence IEA]; aldehyde oxidase activity [goid…	AO; AOH1
AP1B1	1.48556	22027650	NM_001127.2	Homo sapiens adaptor-related protein complex 1, beta 1 subunit (AP1B1), transcript variant 1, mRNA.	endocytosis [goid 6897] [evidence IEA]; intracellular protein transport [goid 6886] [evidence IEA]; protein complex assembly [goid 6461] [evidence IEA]; transporter activity [goid 5215] [pmid 7987321] [evidence TAS]; binding [goid 5488] [evidence IEA]; protein binding [goid 5515] [pmid 9733768] [evidence IPI]; clathrin coat of trans-Golgi network vesicle [goid 30130] [evidence IEA]; coated pit [g…	ADTB1; BAM22; AP105A; CLAPB2
AP1S1	-1.45814	16950626	NM_001283.2	Homo sapiens adaptor-related protein complex 1, sigma 1 subunit (AP1S1), transcript variant 1, mRNA.	intracellular protein transport [goid 6886] [evidence ISS]; receptor mediated endocytosis [goid 6898] [pmid 9733768] [evidence TAS]; protein transporter activity [goid 8565] [evidence ISS]; protein binding [goid 5515] [evidence ISS]; coated pit [goid 5905] [evidence IEA]; Golgi stack [goid 5795] [evidence IEA]; AP-1 adaptor complex [goid 30121] [pmid 9733768] [evidence TAS]; Golgi trans face [goi…	AP19; CLAPS1; SIGMA1A
AP1S1	-1.32761	16950627	NM_057089.1	Homo sapiens adaptor-related protein complex 1, sigma 1 subunit (AP1S1), transcript variant 2, mRNA.	intracellular protein transport [goid 6886] [evidence ISS]; receptor mediated endocytosis [goid 6898] [pmid 9733768] [evidence TAS]; protein transporter activity [goid 8565] [evidence ISS]; protein binding [goid 5515] [evidence ISS]; coated pit [goid 5905] [evidence IEA]; Golgi stack [goid 5795] [evidence IEA]; AP-1 adaptor complex [goid 30121] [pmid 9733768] [evidence TAS]; Golgi trans face [goi…	AP19; CLAPS1; SIGMA1A
AP1S2	1.19623	22027654	NM_003916.3	Homo sapiens adaptor-related protein complex 1, sigma 2 subunit (AP1S2), mRNA.	intracellular protein transport [goid 6886] [evidence IEA]; transport [goid 6810] [evidence IEA]; receptor mediated endocytosis [goid 6898] [evidence ISS]; protein transporter activity [goid 8565] [pmid 2040623] [evidence ISS]; clathrin vesicle coat [goid 30125] [evidence IEA]; coated pit [goid 5905] [evidence IEA]; Golgi stack [goid 5795] [evidence IEA]; AP-1 adaptor complex [goid 30121] [pmid 2…	DC22; SIGMA1B; MGC:1902
AP2B1	-1.27389	71773037	NM_001282.2	Homo sapiens adaptor-related protein complex 2, beta 1 subunit (AP2B1), transcript variant 2, mRNA.	intracellular protein transport [goid 6886] [evidence IEA]; protein complex assembly [goid 6461] [evidence IEA]; protein binding [goid 5515] [pmid 12221107] [evidence IPI]; clathrin coat of trans-Golgi network vesicle [goid 30130] [evidence IEA]; coated pit [goid 5905] [evidence IEA]	ADTB2; AP105B; CLAPB1; AP2-BETA; DKFZp781K0743
AP3B2	2.11945	37655178	NM_004644.3	Homo sapiens adaptor-related protein complex 3, beta 2 subunit (AP3B2), mRNA.	endocytosis [goid 6897] [evidence IEA]; post-Golgi transport [goid 6892] [pmid 7671305] [evidence TAS]; protein transport [goid 15031] [evidence IEA]; transporter activity [goid 5215] [pmid 7671305] [evidence TAS]; binding [goid 5488] [evidence IEA]; coated pit [goid 5905] [evidence IEA]; COPI-coated vesicle [goid 30137] [pmid 7671305] [evidence TAS]; Golgi stack [goid 5795] [evidence IEA]	NAPTB; DKFZp686D17136
AP3M2	1.53309	14916518	NM_006803.2	Homo sapiens adaptor-related protein complex 3, mu 2 subunit (AP3M2), mRNA.	intracellular protein transport [goid 6886] [evidence IEA]; clathrin vesicle coat [goid 30125] [evidence IEA]; membrane coat adaptor complex [goid 30119] [pmid 8076832] [evidence TAS]; Golgi stack [goid 5795] [evidence IEA]	P47B; AP47B; CLA20
AP3S1	1.25547	50959213	NM_001284.2	Homo sapiens adaptor-related protein complex 3, sigma 1 subunit (AP3S1), transcript variant 1, mRNA.	intracellular protein transport [goid 6886] [evidence IEA]; transport [goid 6810] [evidence IEA]; insulin receptor signaling pathway [goid 8286] [pmid 9792713] [evidence TAS]; transporter activity [goid 5215] [pmid 9118953] [evidence NAS]; clathrin vesicle coat [goid 30125] [evidence IEA]; Golgi stack [goid 5795] [evidence IEA]; transport vesicle [goid 30133] [pmid 9118953] [evidence TAS]; membra…	CLAPS3; Sigma3A
AP3S2	-1.29513	39725670	NM_005829.3	Homo sapiens adaptor-related protein complex 3, sigma 2 subunit (AP3S2), mRNA.	intracellular protein transport [goid 6886] [evidence IEA]; transport [goid 6810] [evidence IEA]; clathrin vesicle coat [goid 30125] [evidence IEA]; Golgi stack [goid 5795] [evidence IEA]	AP3S3; sigma3b; FLJ35955
AP4B1	1.4064	5729741	NM_006594.1	Homo sapiens adaptor-related protein complex 4, beta 1 subunit (AP4B1), mRNA.	endocytosis [goid 6897] [evidence IEA]; transporter activity [goid 5215] [pmid 10066790] [evidence TAS]; binding [goid 5488] [evidence IEA]; coated pit [goid 5905] [evidence IEA]; soluble fraction [goid 5625] [pmid 10066790] [evidence TAS]; Golgi trans face [goid 5802] [pmid 10066790] [evidence TAS]	BETA-4
AP4E1	1.28339	75812964	NM_007347.3	Homo sapiens adaptor-related protein complex 4, epsilon 1 subunit (AP4E1), mRNA.	endocytosis [goid 6897] [evidence IEA]; protein targeting [goid 6605] [evidence IEA]; binding [goid 5488] [evidence IEA]; coated pit [goid 5905] [evidence IEA]; Golgi stack [goid 5795] [evidence IEA]	DKFZp686L12167
APAF1	1.57373	32483362	NM_181869.1	Homo sapiens apoptotic peptidase activating factor (APAF1), transcript variant 5, mRNA.	neurogenesis [goid 7399] [pmid 9753320] [evidence TAS]; regulation of apoptosis [goid 42981] [pmid 10441496] [evidence TAS]; caspase activation via cytochrome c [goid 8635] [pmid 9267021] [evidence IDA]; nucleotide binding [goid 166] [pmid 10383829] [evidence TAS]; protein binding [goid 5515] [pmid 10949025] [evidence IPI]; caspase activator activity [goid 8656] [pmid 15009102] [evidence NAS]; AT…	CED4
API5	1.33426	41393590	NM_006595.2	Homo sapiens apoptosis inhibitor 5 (API5), mRNA.	apoptosis [goid 6915] [evidence IEA]; anti-apoptosis [goid 6916] [pmid 11075807] [evidence IMP]; transport [goid 6810] [evidence IEA]; binding [goid 5488] [evidence IEA]; fibroblast growth factor binding [goid 17134] [pmid 11075807] [evidence IPI]; spliceosome complex [goid 5681] [pmid 11555636] [evidence ISS]; cytoplasm [goid 5737] [pmid 11075807] [evidence NAS]	AAC11; AAC-11; API5L1
APITD1	1.3872	41327699	NM_198544.2	Homo sapiens apoptosis-inducing, TAF9-like domain 1 (APITD1), transcript variant C, mRNA.	DNA binding [goid 3677] [evidence IEA]; nucleus [goid 5634] [evidence IEA]	MGC32686
APLP1	2.19211	67782339	NM_005166.3	Homo sapiens amyloid beta (A4) precursor-like protein 1 (APLP1), transcript variant 2, mRNA.	endocytosis [goid 6897] [evidence IEA]; cell death [goid 8219] [evidence IEA]; cell adhesion [goid 7155] [evidence IEA]; neurogenesis [goid 7399] [pmid 9521588] [evidence TAS]; apoptosis [goid 6915] [evidence IEA]; organ morphogenesis [goid 9887] [pmid 9521588] [evidence TAS]; metal ion binding [goid 46872] [evidence IEA]; protein binding [goid 5515] [pmid 16169070] [evidence IPI]; copper ion bin…	APLP
APOC1	-1.27709	51944963	NM_001645.3	Homo sapiens apolipoprotein C-I (APOC1), mRNA.	lipoprotein metabolism [goid 42157] [evidence IEA]; lipid transport [goid 6869] [evidence IEA]; lipid metabolism [goid 6629] [pmid 2897845] [evidence TAS]; lipid transporter activity [goid 5319] [evidence IEA]; extracellular region [goid 5576] [evidence IEA]
APOD	1.25753	68161527	NM_001647.2	Homo sapiens apolipoprotein D (APOD), mRNA.	transport [goid 6810] [evidence IEA]; lipid metabolism [goid 6629] [pmid 3453108] [evidence TAS]; high-density lipoprotein binding [goid 8035] [evidence NR ]; lipid binding [goid 8289] [evidence IEA]; protein binding [goid 5515] [pmid 7918467] [evidence IPI]; lipid transporter activity [goid 5319] [pmid 3453108] [evidence TAS]; extracellular space [goid 5615] [pmid 3453108] [evidence TAS]
APOE	-3.26996	48762938	NM_000041.2	Homo sapiens apolipoprotein E (APOE), mRNA.	learning and/or memory [goid 7611] [pmid 9622609] [evidence TAS]; cholesterol homeostasis [goid 42632] [pmid 9622609] [evidence TAS]; induction of apoptosis [goid 6917] [pmid 12753088] [evidence IDA]; cytoskeleton organization and biogenesis [goid 7010] [pmid 9622609] [evidence TAS]; protein tetramerization [goid 51262] [pmid 4066713] [evidence IDA]; response to reactive oxygen species [goid 302]…	AD2; MGC1571; apoprotein
APOLD1	3.86726	13540611	NM_030817.1	Homo sapiens apolipoprotein L domain containing 1 (APOLD1), mRNA.		FLJ25138; DKFZP434F0318
APP	-1.45883	41406053	NM_000484.2	Homo sapiens amyloid beta (A4) precursor protein (peptidase nexin-II, Alzheimer disease) (APP), transcript variant 1, mRNA.	endocytosis [goid 6897] [evidence IEA]; cell adhesion [goid 7155] [evidence IEA]; Notch signaling pathway [goid 7219] [evidence IEA]; neuromuscular physiological process [goid 50905] [pmid 7593229] [evidence NAS]; apoptosis [goid 6915] [evidence IEA]; copper ion homeostasis [goid 6878] [pmid 15910549] [evidence TAS]; metal ion binding [goid 46872] [evidence IEA]; iron ion binding [goid 5506] [evi…	AAA; AD1; PN2; ABPP; APPI; CVAP; ABETA; CTFgamma
APP	-1.31454	41406056	NM_201414.1	Homo sapiens amyloid beta (A4) precursor protein (peptidase nexin-II, Alzheimer disease) (APP), transcript variant 3, mRNA.	endocytosis [goid 6897] [evidence IEA]; cell adhesion [goid 7155] [evidence IEA]; Notch signaling pathway [goid 7219] [evidence IEA]; neuromuscular physiological process [goid 50905] [pmid 7593229] [evidence NAS]; apoptosis [goid 6915] [evidence IEA]; copper ion homeostasis [goid 6878] [pmid 15910549] [evidence TAS]; metal ion binding [goid 46872] [evidence IEA]; iron ion binding [goid 5506] [evi…	AAA; AD1; PN2; ABPP; APPI; CVAP; ABETA; CTFgamma
APPBP1	1.25773	66363682	NM_003905.3	Homo sapiens amyloid beta precursor protein binding protein 1 (APPBP1), transcript variant 1, mRNA.	apoptosis [goid 6915] [evidence IEA]; signal transduction [goid 7165] [pmid 8626687] [evidence TAS]; ubiquitin cycle [goid 6512] [evidence IEA]; cell cycle [goid 7049] [evidence IEA]; catalytic activity [goid 3824] [evidence IEA]; ligase activity [goid 16874] [evidence IEA]; cytoplasm [goid 5737] [pmid 8626687] [evidence TAS]	HPP1; A-116A10.1
APTX	1.64481	28329435	NM_175073.1	Homo sapiens aprataxin (APTX), transcript variant 1, mRNA.	base-excision repair [goid 6284] [pmid 14755728] [evidence NAS]; cell death [goid 8219] [evidence IEA]; single strand break repair [goid 12] [pmid 14755728] [evidence IDA]; metal ion binding [goid 46872] [evidence IEA]; nucleic acid binding [goid 3676] [evidence IEA]; zinc ion binding [goid 8270] [evidence IEA]; protein binding [goid 5515] [pmid 14755728] [evidence IPI]; damaged DNA binding [goid…	AOA; AOA1; AXA1; EAOH; EOAHA; FHA-HIT; MGC1072; FLJ20157
APXL	1.18305	18375508	NM_001649.2	Homo sapiens apical protein-like (Xenopus laevis) (APXL), mRNA.	amiloride-sensitive sodium channel activity [goid 15280] [pmid 7795590] [evidence TAS]; protein binding [goid 5515] [evidence IEA]	HSAPXL; DKFZp781J074
AQP3	-1.65987	22165421	NM_004925.3	Homo sapiens aquaporin 3 (Gill blood group) (AQP3), mRNA.	transport [goid 6810] [pmid 7543093] [evidence NAS]; excretion [goid 7588] [pmid 7543093] [evidence TAS]; transporter activity [goid 5215] [pmid 7543093] [evidence NAS]; membrane fraction [goid 5624] [evidence NR ]; membrane [goid 16020] [evidence IEA]; integral to plasma membrane [goid 5887] [evidence NR ]	GIL
ARF1	-1.16445	66879658	NM_001658.3	Homo sapiens ADP-ribosylation factor 1 (ARF1), transcript variant 4, mRNA.	ER to Golgi transport [goid 6888] [evidence IEA]; small GTPase mediated signal transduction [goid 7264] [evidence IEA]; protein transport [goid 15031] [evidence IEA]; nucleotide binding [goid 166] [evidence IEA]; receptor signaling protein activity [goid 5057] [pmid 8529647] [evidence TAS]; protein binding [goid 5515] [pmid 14690595] [evidence IPI]; GTPase activity [goid 3924] [pmid 1577740] [evi…
ARF4	1.06947	6995998	NM_001660.2	Homo sapiens ADP-ribosylation factor 4 (ARF4), mRNA.	small GTPase mediated signal transduction [goid 7264] [evidence IEA]; ER to Golgi transport [goid 6888] [evidence IEA]; protein transport [goid 15031] [evidence IEA]; nucleotide binding [goid 166] [evidence IEA]; GTPase activity [goid 3924] [pmid 2107548] [evidence TAS]; enzyme activator activity [goid 8047] [evidence NR ]; GTP binding [goid 5525] [evidence IEA]; Golgi stack [goid 5795] [evidence…
ARF5	-1.19448	6995999	NM_001662.2	Homo sapiens ADP-ribosylation factor 5 (ARF5), mRNA.	ER to Golgi transport [goid 6888] [evidence IEA]; intracellular protein transport [goid 6886] [evidence IEA]; small GTPase mediated signal transduction [goid 7264] [evidence IEA]; nucleotide binding [goid 166] [evidence IEA]; GTPase activity [goid 3924] [pmid 1993656] [evidence TAS]; GTP binding [goid 5525] [evidence IEA]; Golgi stack [goid 5795] [evidence IEA]
ARFGAP3	-1.52678	28416437	NM_014570.3	Homo sapiens ADP-ribosylation factor GTPase activating protein 3 (ARFGAP3), mRNA.	intracellular protein transport [goid 6886] [pmid 11172815] [evidence NAS]; protein secretion [goid 9306] [pmid 11172815] [evidence IEP]; ER to Golgi transport [goid 6888] [evidence IEA]; regulation of GTPase activity [goid 43087] [evidence IEA]; vesicle-mediated transport [goid 16192] [pmid 11172815] [evidence NAS]; metal ion binding [goid 46872] [evidence IEA]; protein transporter activity [goi…	ARFGAP1
ARG2	-1.36922	52426739	NM_001172.3	Homo sapiens arginase, type II (ARG2), nuclear gene encoding mitochondrial protein, mRNA.	nitric oxide biosynthesis [goid 6809] [pmid 8898077] [evidence TAS]; urea cycle [goid 50] [evidence IEA]; arginine catabolism [goid 6527] [evidence IEA]; manganese ion binding [goid 30145] [evidence IEA]; metal ion binding [goid 46872] [evidence IEA]; arginase activity [goid 4053] [pmid 9144563] [evidence TAS]; hydrolase activity [goid 16787] [evidence IEA]; mitochondrion [goid 5739] [pmid 889807…
ARHGAP21	1.57593	50345878	NM_020824.2	Homo sapiens Rho GTPase activating protein 21 (ARHGAP21), mRNA.	protein binding [goid 5515] [evidence IEA]	ARHGAP10; DKFZp761L0424
ARHGAP9	1.84184	14210509	NM_032496.1	Homo sapiens Rho GTPase activating protein 9 (ARHGAP9), mRNA.	GTPase activator activity [goid 5096] [evidence IEA]	10C; RGL1; MGC1295
ARHGDIA	-1.18818	34147601	NM_004309.3	Homo sapiens Rho GDP dissociation inhibitor (GDI) alpha (ARHGDIA), mRNA.	negative regulation of cell adhesion [goid 7162] [pmid 8262133] [evidence TAS]; anti-apoptosis [goid 6916] [pmid 16130169] [evidence TAS]; Rho protein signal transduction [goid 7266] [pmid 8262133] [evidence TAS]; cell motility [goid 6928] [pmid 16130169] [evidence TAS]; protein binding [goid 5515] [pmid 9195882] [evidence TAS]; Rho GDP-dissociation inhibitor activity [goid 5094] [pmid 8262133] […	GDIA1; RHOGDI; MGC117248
ARHGEF6	-1.35974	47078220	NM_004840.2	Homo sapiens Rac/Cdc42 guanine nucleotide exchange factor (GEF) 6 (ARHGEF6), mRNA.	apoptosis [goid 6915] [pmid 11564864] [evidence NAS]; JNK cascade [goid 7254] [pmid 11564864] [evidence NAS]; GTPase activator activity [goid 5096] [pmid 9582122] [evidence NAS]; Rho guanyl-nucleotide exchange factor activity [goid 5089] [pmid 11017088] [evidence NAS]; intracellular [goid 5622] [pmid 11017088] [evidence IC ]	PIXA; COOL2; MRX46; Cool-2; KIAA0006; alphaPIX; alpha-PIX
ARID1A	-1.50981	21264574	NM_139135.1	Homo sapiens AT rich interactive domain 1A (SWI- like) (ARID1A), transcript variant 2, mRNA.	regulation of transcription, DNA-dependent [goid 6355] [evidence IEA]; androgen receptor signaling pathway [goid 30521] [evidence ISS]; chromatin-mediated maintenance of transcription [goid 48096] [evidence ISS]; nucleosome mobilization [goid 42766] [evidence ISS]; transcription [goid 6350] [evidence IEA]; estrogen receptor signaling pathway [goid 30520] [evidence ISS]; chromatin modification [go…	B120; P270; BM029; BAF250; C1orf4; BAF250a; SMARCF1
ARID5B	-1.55847	74136548	NM_032199.1	Homo sapiens AT rich interactive domain 5B (MRF1-like) (ARID5B), mRNA.	negative regulation of transcription, DNA-dependent [goid 45892] [pmid 15640446] [evidence TAS]; transcription [goid 6350] [evidence IEA]; transcriptional repressor activity [goid 16564] [pmid 15640446] [evidence TAS]; DNA binding [goid 3677] [pmid 10329386] [evidence IDA]; intracellular [goid 5622] [evidence IEA]; nucleus [goid 5634] [pmid 15640446] [evidence IC ]	MRF2; FLJ21150; RP11-341A19.1
ARIH2	1.28222	5453556	NM_006321.1	Homo sapiens ariadne homolog 2 (Drosophila) (ARIH2), mRNA.	protein ubiquitination [goid 16567] [evidence IEA]; development [goid 7275] [pmid 10422847] [evidence TAS]; ubiquitin-protein ligase activity [goid 4842] [evidence IEA]; metal ion binding [goid 46872] [evidence IEA]; zinc ion binding [goid 8270] [pmid 10422847] [evidence TAS]; ubiquitin ligase complex [goid 151] [evidence IEA]; nucleus [goid 5634] [pmid 10422847] [evidence TAS]	ARI2; TRIAD1
ARL1	1.40148	33946322	NM_001177.3	Homo sapiens ADP-ribosylation factor-like 1 (ARL1), mRNA.	small GTPase mediated signal transduction [goid 7264] [evidence IEA]; enzyme activator activity [goid 8047] [pmid 9624189] [evidence TAS]; nucleotide binding [goid 166] [evidence IEA]; GTPase activity [goid 3924] [pmid 9624189] [evidence TAS]; GTP binding [goid 5525] [evidence IEA]	ARFL1
ARL2	-1.37816	4502228	NM_001667.1	Homo sapiens ADP-ribosylation factor-like 2 (ARL2), mRNA.	tubulin folding [goid 7021] [pmid 10831612] [evidence TAS]; small GTPase mediated signal transduction [goid 7264] [evidence IEA]; GTPase inhibitor activity [goid 5095] [pmid 10831612] [evidence TAS]; nucleotide binding [goid 166] [evidence IEA]; GTP binding [goid 5525] [evidence IEA]	ARFL2
ARL3	1.40374	38569402	NM_004311.2	Homo sapiens ADP-ribosylation factor-like 3 (ARL3), mRNA.	intracellular protein transport [goid 6886] [evidence IEA]; G-protein coupled receptor protein signaling pathway [goid 7186] [evidence IEA]; small GTPase mediated signal transduction [goid 7264] [evidence IEA]; nucleotide binding [goid 166] [evidence IEA]; signal transducer activity [goid 4871] [evidence IEA]; GTP binding [goid 5525] [pmid 8034651] [evidence TAS]	ARFL3
ARL4	1.9943	47078225	NM_005738.2	Homo sapiens ADP-ribosylation factor-like 4 (ARL4), transcript variant 1, mRNA.	small GTPase mediated signal transduction [goid 7264] [evidence IEA]; nucleotide binding [goid 166] [evidence IEA]; GTPase activity [goid 3924] [pmid 10462049] [evidence TAS]; GTP binding [goid 5525] [evidence IEA]; nucleus [goid 5634] [pmid 10462049] [evidence TAS]	ARL4A
ARL5	1.26426	29542733	NM_012097.2	Homo sapiens ADP-ribosylation factor-like 5 (ARL5), transcript variant 1, mRNA.	intracellular protein transport [goid 6886] [evidence IEA]; small GTPase mediated signal transduction [goid 7264] [evidence IEA]; nucleotide binding [goid 166] [evidence IEA]; GTP binding [goid 5525] [evidence IEA]
ARL6IP5	-1.26376	51944964	NM_006407.3	Homo sapiens ADP-ribosylation-like factor 6 interacting protein 5 (ARL6IP5), mRNA.	L-glutamate transport [goid 15813] [evidence ISS]; protein binding [goid 5515] [evidence ISS]; membrane [goid 16020] [evidence IEA]; endoplasmic reticulum [goid 5783] [evidence IEA]; integral to membrane [goid 16021] [evidence ISS]	JWA; jmx; hp22; PRAF3; DERP11; HSPC127; addicsin; GTRAP3-18
ARL8B	1.35834	49472838	NM_018184.2	Homo sapiens ADP-ribosylation factor-like 8B (ARL8B), mRNA.	small GTPase mediated signal transduction [goid 7264] [evidence IEA]; GTP binding [goid 5525] [evidence IEA]	Gie1; ARL10C; FLJ10702
ARMC5	1.36716	28875783	NM_024742.1	Homo sapiens armadillo repeat containing 5 (ARMC5), mRNA.	binding [goid 5488] [evidence IEA]; protein binding [goid 5515] [evidence IEA]; cytoskeleton [goid 5856] [evidence IEA]	FLJ00019; FLJ13063
ARMC6	1.24738	16445355	NM_033415.2	Homo sapiens armadillo repeat containing 6 (ARMC6), mRNA.	binding [goid 5488] [evidence IEA]; cytoskeleton [goid 5856] [evidence IEA]	MGC19595; R30923_1
ARNT2	1.53103	68303554	NM_014862.3	Homo sapiens aryl-hydrocarbon receptor nuclear translocator 2 (ARNT2), mRNA.	neuron lineage restriction [goid 42055] [evidence ISS]; regulation of transcription, DNA-dependent [goid 6355] [evidence IEA]; embryonic development (sensu Mammalia) [goid 1701] [evidence ISS]; signal transduction [goid 7165] [evidence ISS]; positive regulation of transcription [goid 45941] [evidence ISS]; central nervous system development [goid 7417] [evidence ISS]; response to xenobiotic stimu…	KIAA0307
ARNTL	2.14524	71852578	NM_001178.4	Homo sapiens aryl hydrocarbon receptor nuclear translocator-like (ARNTL), transcript variant 1, mRNA.	regulation of transcription, DNA-dependent [goid 6355] [evidence IEA]; signal transduction [goid 7165] [evidence IEA]; circadian rhythm [goid 7623] [pmid 9616112] [evidence TAS]; signal transducer activity [goid 4871] [evidence IEA]; transcription factor activity [goid 3700] [evidence IEA]; nucleus [goid 5634] [evidence IEA]	TIC; JAP3; MOP3; BMAL1; PASD3; BMAL1c; MGC47515
ARP10	2.7543	33356156	NM_181773.2	Homo sapiens ARP10 protein (ARP10), mRNA.	zinc ion binding [goid 8270] [evidence IEA]; hydrolase activity, acting on carbon-nitrogen (but not peptide) bonds, in cyclic amidines [goid 16814] [evidence IEA]	dJ742C19.2
ARPC1A	1.28221	22907051	NM_006409.2	Homo sapiens actin related protein 2/3 complex, subunit 1A, 41kDa (ARPC1A), mRNA.		Arc40; SOP2L; SOP2Hs
ARPC4	-1.15556	68161508	NM_001024959.1	Homo sapiens actin related protein 2/3 complex, subunit 4, 20kDa (ARPC4), transcript variant 2, mRNA.	actin filament polymerization [goid 30041] [evidence IEA]; actin nucleation [goid 45010] [pmid 11162547] [evidence TAS]; protein binding, bridging [goid 30674] [pmid 11162547] [evidence TAS]; structural constituent of cytoskeleton [goid 5200] [pmid 9230079] [evidence TAS]; actin filament binding [goid 51015] [pmid 11162547] [evidence TAS]; cytoskeleton [goid 5856] [evidence IEA]; Arp2/3 protein c…	ARC20; p20-Arc; MGC13544
ARPP-19	1.21611	56549669	NM_006628.4	Homo sapiens cyclic AMP phosphoprotein, 19 kD (ARPP-19), mRNA.	positive regulation of gluconeogenesis [goid 45722] [pmid 9653196] [evidence IDA]; positive regulation of glucose import [goid 46326] [pmid 9653196] [evidence NAS]; potassium channel regulator activity [goid 15459] [pmid 9653196] [evidence IDA]; receptor binding [goid 5102] [pmid 9653196] [evidence IDA]	ARPP16; ARPP19; ARPP-16
ARRB1	-1.47968	58219795	NM_004041.3	Homo sapiens arrestin, beta 1 (ARRB1), transcript variant 1, mRNA.	sensory perception [goid 7600] [evidence IEA]; signal transduction [goid 7165] [pmid 9924018] [evidence TAS]; enzyme inhibitor activity [goid 4857] [pmid 2163110] [evidence TAS]; heterotrimeric G-protein complex [goid 5834] [pmid 10823817] [evidence TAS]; soluble fraction [goid 5625] [pmid 9924018] [evidence TAS]; cytoplasm [goid 5737] [pmid 10823817] [evidence TAS]; plasma membrane [goid 5886] […	ARB1; ARR1
ARS2	1.28715	58331217	NM_015908.4	Homo sapiens ARS2 protein (ARS2), transcript variant 1, mRNA.	response to arsenic [goid 46685] [pmid 11239002] [evidence NAS]; nucleotide binding [goid 166] [evidence IEA]; cellular component unknown [goid 8372] [evidence ND ]	ASR2; MGC126427
ARSA	1.68114	7262293	NM_000487.3	Homo sapiens arylsulfatase A (ARSA), mRNA.	metabolism [goid 8152] [evidence IEA]; sphingolipid metabolism [goid 6665] [evidence IEA]; lipid metabolism [goid 6629] [evidence IEA]; arylsulfatase activity [goid 4065] [pmid 2562955] [evidence TAS]; magnesium ion binding [goid 287] [evidence IEA]; cerebroside-sulfatase activity [goid 4098] [evidence IEA]; hydrolase activity [goid 16787] [evidence IEA]; sulfuric ester hydrolase activity [goid 8…	MLD
ARV1	1.28812	12232478	NM_022786.1	Homo sapiens ARV1 homolog (yeast) (ARV1), mRNA.
ASB1	1.39941	22208961	NM_016114.3	Homo sapiens ankyrin repeat and SOCS box-containing 1 (ASB1), mRNA.	intracellular signaling cascade [goid 7242] [evidence IEA]; negative regulation of cytokine biosynthesis [goid 42036] [pmid 11111040] [evidence NAS]; molecular function unknown [goid 5554] [evidence ND ]; intracellular [goid 5622] [pmid 11111040] [evidence IC ]	ASB-1; KIAA1146; MGC11165
ASB3	1.35515	22208950	NM_145863.1	Homo sapiens ankyrin repeat and SOCS box-containing 3 (ASB3), transcript variant 2, mRNA.	intracellular signaling cascade [goid 7242] [evidence IEA]	ASB-3; MGC996; FLJ10123; FLJ10421; MGC12531
ASCC1	1.20947	56676390	NM_015947.2	Homo sapiens activating signal cointegrator 1 complex subunit 1 (ASCC1), mRNA.	regulation of transcription, DNA-dependent [goid 6355] [evidence IEA]; regulation of transcription [goid 45449] [evidence IEA]; nucleic acid binding [goid 3676] [evidence IEA]; cytoplasm [goid 5737] [evidence IEA]	CGI-18; ASC1p50; RP11-150D20.4
ASCC2	1.29287	34147616	NM_032204.3	Homo sapiens activating signal cointegrator 1 complex subunit 2 (ASCC2), mRNA.	regulation of transcription, DNA-dependent [goid 6355] [evidence IEA]; transcription [goid 6350] [evidence IEA]	ASC1p100
ASCC3	1.62489	76880485	NM_006828.2	Homo sapiens activating signal cointegrator 1 complex subunit 3 (ASCC3), transcript variant 1, mRNA.	regulation of transcription, DNA-dependent [goid 6355] [evidence IEA]; transcription [goid 6350] [evidence IEA]; nucleotide binding [goid 166] [evidence IEA]; nucleic acid binding [goid 3676] [evidence IEA]; nucleoside-triphosphatase activity [goid 17111] [evidence IEA]; hydrolase activity [goid 16787] [evidence IEA]; ATP binding [goid 5524] [evidence IEA]; ATP-dependent helicase activity [goid 8…	RNAH; HELIC1; ASC1p200; MGC26074; DJ467N11.1; dJ121G13.4
ASCC3L1	1.92775	40217846	NM_014014.2	Homo sapiens activating signal cointegrator 1 complex subunit 3-like 1 (ASCC3L1), mRNA.	nuclear mRNA splicing, via spliceosome [goid 398] [evidence IEA]; RNA splicing [goid 8380] [pmid 8670905] [evidence IDA]; nucleotide binding [goid 166] [evidence IEA]; nucleic acid binding [goid 3676] [evidence IEA]; hydrolase activity [goid 16787] [evidence IEA]; protein binding [goid 5515] [pmid 9774689] [evidence IPI]; ATP-dependent RNA helicase activity [goid 4004] [evidence NAS]; helicase ac…	HELIC2; U5-200KD
ASCIZ	1.60884	54792091	NM_015251.2	Homo sapiens ATM/ATR-Substrate Chk2-Interacting Zn2+-finger protein (ASCIZ), mRNA.	nucleic acid binding [goid 3676] [evidence IEA]; zinc ion binding [goid 8270] [evidence IEA]; nucleus [goid 5634] [evidence IEA]	KIAA0431; DKFZp779K1455
ASF1B	1.44071	67782340	NM_018154.2	Homo sapiens ASF1 anti-silencing function 1 homolog B (S. cerevisiae) (ASF1B), mRNA.		CIA-II; FLJ10604
ASGR1	-2.82616	18426870	NM_001671.2	Homo sapiens asialoglycoprotein receptor 1 (ASGR1), mRNA.	receptor mediated endocytosis [goid 6898] [pmid 8439566] [evidence TAS]; asialoglycoprotein receptor activity [goid 4873] [pmid 8439566] [evidence TAS]; calcium ion binding [goid 5509] [evidence IEA]; receptor activity [goid 4872] [evidence IEA]; sugar binding [goid 5529] [evidence IEA]; membrane [goid 16020] [evidence IEA]; integral to plasma membrane [goid 5887] [pmid 10734069] [evidence TAS]	ASGPR; CLEC4H1; Hs.12056
ASMTL	-1.76661	4757793	NM_004192.1	Homo sapiens acetylserotonin O-methyltransferase-like (ASMTL), mRNA.	melatonin biosynthesis [goid 30187] [pmid 9736779] [evidence TAS]; transferase activity [goid 16740] [evidence IEA]; O-methyltransferase activity [goid 8171] [evidence IEA]; acetylserotonin O-methyltransferase activity [goid 17096] [evidence NAS]; S-adenosylmethionine-dependent methyltransferase activity [goid 8757] [evidence IEA]; cellular component unknown [goid 8372] [evidence ND ]	ASTML; ASMTLX; ASMTLY
ASNS	1.74071	19718773	NM_133436.1	Homo sapiens asparagine synthetase (ASNS), transcript variant 1, mRNA.	amino acid biosynthesis [goid 8652] [evidence IEA]; metabolism [goid 8152] [evidence IEA]; glutamine metabolism [goid 6541] [evidence IEA]; asparagine biosynthesis [goid 6529] [evidence NAS]; asparagine synthase (glutamine-hydrolyzing) activity [goid 4066] [pmid 2886907] [evidence IDA]; ligase activity [goid 16874] [evidence IEA]; soluble fraction [goid 5625] [pmid 2564390] [evidence IDA]	TS11
ASPM	-1.37433	24211028	NM_018136.2	Homo sapiens asp (abnormal spindle)-like, microcephaly associated (Drosophila) (ASPM), mRNA.	cell division [goid 51301] [evidence IEA]; mitosis [goid 7067] [evidence IEA]; cell cycle [goid 7049] [evidence IEA]; binding [goid 5488] [evidence IEA]; calmodulin binding [goid 5516] [evidence IEA]; nucleus [goid 5634] [evidence IEA]	ASP; MCPH5; Calmbp1; FLJ10517; FLJ10549
ASTN2	2.30594	46488914	NM_014010.3	Homo sapiens astrotactin 2 (ASTN2), transcript variant 1, mRNA.	integral to membrane [goid 16021] [evidence IEA]	KIAA0634; bA67K19.1
ASXL2	1.17487	61098049	NM_018263.3	Homo sapiens additional sex combs like 2 (Drosophila) (ASXL2), mRNA.		ASXH2; FLJ10898; KIAA1685; DKFZp686C1968
ATAD1	1.83887	31377643	NM_032810.2	Homo sapiens ATPase family, AAA domain containing 1 (ATAD1), mRNA.	nucleotide binding [goid 166] [evidence IEA]; nucleoside-triphosphatase activity [goid 17111] [evidence IEA]; ATP binding [goid 5524] [evidence IEA]	AFDC1; FNP001; FLJ14600
ATAD2	1.28332	24497617	NM_014109.2	Homo sapiens ATPase family, AAA domain containing 2 (ATAD2), mRNA.	nucleotide binding [goid 166] [evidence IEA]; nucleoside-triphosphatase activity [goid 17111] [evidence IEA]; ATP binding [goid 5524] [evidence IEA]	MGC5254; PRO2000; MGC29843; DKFZp667N1320
ATAD3A	1.25363	42476027	NM_018188.2	Homo sapiens ATPase family, AAA domain containing 3A (ATAD3A), mRNA.	nucleotide binding [goid 166] [evidence IEA]; nucleoside-triphosphatase activity [goid 17111] [evidence IEA]; ATP binding [goid 5524] [evidence IEA]	FLJ10709
ATF5	1.32669	12597624	NM_012068.2	Homo sapiens activating transcription factor 5 (ATF5), mRNA.	regulation of cell cycle [goid 74] [pmid 10373550] [evidence TAS]; transcription [goid 6350] [evidence IEA]; regulation of transcription from RNA polymerase II promoter [goid 6357] [pmid 10373550] [evidence TAS]; protein dimerization activity [goid 46983] [evidence IEA]; transcription corepressor activity [goid 3714] [pmid 10373550] [evidence TAS]; RNA polymerase II transcription factor activity …	ATFX; HMFN0395
ATG16L1	1.65391	31742529	NM_030803.5	Homo sapiens ATG16 autophagy related 16-like 1 (S. cerevisiae) (ATG16L1), transcript variant 1, mRNA.	autophagy [goid 6914] [evidence IEA]; protein transport [goid 15031] [evidence IEA]; protein binding [goid 5515] [pmid 14743216] [evidence IPI]; membrane [goid 16020] [evidence IEA]	WDR30; APG16L; ATG16L; FLJ00045; FLJ10035; FLJ10828; FLJ22677
ATG4A	1.59007	30795251	NM_052936.2	Homo sapiens ATG4 autophagy related 4 homolog A (S. cerevisiae) (ATG4A), transcript variant 1, mRNA.	autophagy [goid 6914] [pmid 12446702] [evidence ISS]; autophagic vacuole formation [goid 45] [pmid 12446702] [evidence ISS]; protein targeting to vacuole [goid 6623] [pmid 12446702] [evidence ISS]; protein targeting to membrane [goid 6612] [pmid 12446702] [evidence ISS]; proteolysis and peptidolysis [goid 6508] [pmid 15169837] [evidence IDA]; ubiquitin cycle [goid 6512] [evidence IEA]; protein tr…	APG4A; AUTL2
ATG7	-1.16735	5453667	NM_006395.1	Homo sapiens ATG7 autophagy related 7 homolog (S. cerevisiae) (ATG7), mRNA.	positive regulation of protein modification [goid 31401] [pmid 12890687] [evidence IDA]; ubiquitin cycle [goid 6512] [evidence IEA]; membrane fusion [goid 6944] [pmid 10233149] [evidence TAS]; autophagy [goid 6914] [evidence IEA]; protein amino acid lipidation [goid 6497] [pmid 12890687] [evidence IDA]; protein transport [goid 15031] [evidence IEA]; ubiquitin activating enzyme activity [goid 4839…	GSA7; APG7L
ATHL1	-1.57072	13376651	NM_025092.1	Homo sapiens ATH1, acid trehalase-like 1 (yeast) (ATHL1), mRNA.		FLJ22635
ATN1	-1.36758	55750052	NM_001007026.1	Homo sapiens atrophin 1 (ATN1), transcript variant 1, mRNA.	central nervous system development [goid 7417] [pmid 7647802] [evidence TAS]; protein binding [goid 5515] [pmid 9647693] [evidence IPI]; cytoplasm [goid 5737] [pmid 7647802] [evidence TAS]; nucleus [goid 5634] [pmid 10814707] [evidence TAS]	B37; NOD; DRPLA; D12S755E
ATOH8	-2.08434	34222346	NM_032827.3	Homo sapiens atonal homolog 8 (Drosophila) (ATOH8), mRNA.	regulation of transcription [goid 45449] [evidence IEA]; transcription regulator activity [goid 30528] [evidence IEA]; nucleus [goid 5634] [evidence IEA]	HATH6; FLJ14708
ATOX1	1.49411	72004264	NM_004045.3	Homo sapiens ATX1 antioxidant protein 1 homolog (yeast) (ATOX1), mRNA.	metal ion transport [goid 30001] [evidence IEA]; ion transport [goid 6811] [evidence IEA]; response to oxidative stress [goid 6979] [pmid 9430722] [evidence TAS]; copper ion transport [goid 6825] [pmid 9430722] [evidence TAS]; protein folding [goid 6457] [evidence IEA]; copper ion homeostasis [goid 6878] [pmid 9430722] [evidence TAS]; metal ion binding [goid 46872] [evidence IEA]; unfolded protei…	ATX1; HAH1
ATP1B1	-1.45973	49574487	NM_001677.3	Homo sapiens ATPase, Na+/K+ transporting, beta 1 polypeptide (ATP1B1), transcript variant 1, mRNA.	potassium ion transport [goid 6813] [evidence IEA]; transport [goid 6810] [pmid 2559024] [evidence TAS]; sodium ion transport [goid 6814] [evidence IEA]; sodium:potassium-exchanging ATPase activity [goid 5391] [pmid 2559024] [evidence TAS]; potassium ion binding [goid 30955] [evidence IEA]; sodium ion binding [goid 31402] [evidence IEA]; membrane [goid 16020] [evidence IEA]; integral to membrane …	ATP1B; MGC1798
ATP1B1	-1.41629	49574488	NM_001001787.1	Homo sapiens ATPase, Na+/K+ transporting, beta 1 polypeptide (ATP1B1), transcript variant 2, mRNA.	potassium ion transport [goid 6813] [evidence IEA]; transport [goid 6810] [pmid 2559024] [evidence TAS]; sodium ion transport [goid 6814] [evidence IEA]; sodium:potassium-exchanging ATPase activity [goid 5391] [pmid 2559024] [evidence TAS]; potassium ion binding [goid 30955] [evidence IEA]; sodium ion binding [goid 31402] [evidence IEA]; membrane [goid 16020] [evidence IEA]; integral to membrane …	ATP1B; MGC1798
ATP1B2	-4.30984	49574490	NM_001678.3	Homo sapiens ATPase, Na+/K+ transporting, beta 2 polypeptide (ATP1B2), mRNA.	ion transport [goid 6811] [evidence IEA]; potassium ion transport [goid 6813] [evidence IEA]; sodium ion transport [goid 6814] [evidence IEA]; potassium ion binding [goid 30955] [evidence IEA]; protein binding [goid 5515] [pmid 11027149] [evidence IPI]; sodium:potassium-exchanging ATPase activity [goid 5391] [pmid 2538450] [evidence TAS]; sodium ion binding [goid 31402] [evidence IEA]; integral t…	AMOG
ATP2B4	-1.27614	48255958	NM_001001396.1	Homo sapiens ATPase, Ca++ transporting, plasma membrane 4 (ATP2B4), transcript variant 1, mRNA.	metabolism [goid 8152] [evidence IEA]; calcium ion transport [goid 6816] [evidence IEA]; cation transport [goid 6812] [evidence IEA]; hydrolase activity, acting on acid anhydrides, catalyzing transmembrane movement of substances [goid 16820] [evidence IEA]; nucleotide binding [goid 166] [evidence IEA]; magnesium ion binding [goid 287] [evidence IEA]; hydrolase activity [goid 16787] [evidence IEA]…	MXRA1; PMCA4; ATP2B2; DKFZp686M088
ATP2C1	1.51716	48762684	NM_014382.2	Homo sapiens ATPase, Ca++ transporting, type 2C, member 1 (ATP2C1), transcript variant 1, mRNA.	metabolism [goid 8152] [evidence IEA]; calcium ion homeostasis [goid 6874] [pmid 10615129] [evidence TAS]; cation transport [goid 6812] [evidence IEA]; epidermis development [goid 8544] [pmid 10615129] [evidence TAS]; calcium ion transport [goid 6816] [pmid 10615129] [evidence TAS]; positive regulation of I-kappaB kinase/NF-kappaB cascade [goid 43123] [pmid 12761501] [evidence IMP]; nucleotide bi…	HHD; BCPM; PMR1; SPCA1; hSPCA1; ATP2C1A; KIAA1347
ATP5B	-1.15001	50345985	NM_001686.3	Homo sapiens ATP synthase, H+ transporting, mitochondrial F1 complex, beta polypeptide (ATP5B), nuclear gene encoding mitochondrial protein, mRNA.	generation of precursor metabolites and energy [goid 6091] [evidence NR ]; ion transport [goid 6811] [evidence IEA]; ATP synthesis coupled proton transport [goid 15986] [evidence IEA]; proton transport [goid 15992] [evidence IEA]; metal ion binding [goid 46872] [evidence IEA]; hydrogen-transporting ATPase activity, rotational mechanism [goid 46961] [evidence IEA]; nucleotide binding [goid 166] [e…	ATPMB; ATPSB; MGC5231
ATP5D	-1.26852	50345990	NM_001001975.1	Homo sapiens ATP synthase, H+ transporting, mitochondrial F1 complex, delta subunit (ATP5D), nuclear gene encoding mitochondrial protein, transcript variant 2, mRNA.	ion transport [goid 6811] [evidence IEA]; ATP synthesis coupled proton transport [goid 15986] [evidence IEA]; proton transport [goid 15992] [evidence IEA]; metal ion binding [goid 46872] [evidence IEA]; hydrogen-transporting ATP synthase activity, rotational mechanism [goid 46933] [evidence IEA]; hydrogen-transporting ATPase activity, rotational mechanism [goid 46961] [evidence IEA]; hydrolase ac…
ATP5D	-1.23402	50345989	NM_001687.4	Homo sapiens ATP synthase, H+ transporting, mitochondrial F1 complex, delta subunit (ATP5D), nuclear gene encoding mitochondrial protein, transcript variant 1, mRNA.	ion transport [goid 6811] [evidence IEA]; ATP synthesis coupled proton transport [goid 15986] [evidence IEA]; proton transport [goid 15992] [evidence IEA]; metal ion binding [goid 46872] [evidence IEA]; hydrogen-transporting ATP synthase activity, rotational mechanism [goid 46933] [evidence IEA]; hydrogen-transporting ATPase activity, rotational mechanism [goid 46961] [evidence IEA]; hydrolase ac…
ATP5E	-1.17112	21327678	NM_006886.2	Homo sapiens ATP synthase, H+ transporting, mitochondrial F1 complex, epsilon subunit (ATP5E), nuclear gene encoding mitochondrial protein, mRNA.	ion transport [goid 6811] [evidence IEA]; ATP synthesis coupled proton transport [goid 15986] [evidence IEA]; proton transport [goid 15992] [evidence IEA]; metal ion binding [goid 46872] [evidence IEA]; hydrogen-transporting ATP synthase activity, rotational mechanism [goid 46933] [evidence IEA]; hydrogen-transporting ATPase activity, rotational mechanism [goid 46961] [evidence IEA]; hydrolase ac…	ATPE; MGC104243
ATP5G1	1.19229	50659068	NM_001002027.1	Homo sapiens ATP synthase, H+ transporting, mitochondrial F0 complex, subunit C1 (subunit 9) (ATP5G1), nuclear gene encoding mitochondrial protein, transcript variant 2, mRNA.	ion transport [goid 6811] [evidence IEA]; ATP synthesis coupled proton transport [goid 15986] [evidence IEA]; proton transport [goid 15992] [evidence IEA]; hydrogen-transporting ATP synthase activity, rotational mechanism [goid 46933] [evidence IEA]; hydrogen-transporting ATPase activity, rotational mechanism [goid 46961] [evidence IEA]; lipid binding [goid 8289] [evidence IEA]; transporter activ…	ATP5A; ATP5G
ATP5G1	1.34219	50659067	NM_005175.2	Homo sapiens ATP synthase, H+ transporting, mitochondrial F0 complex, subunit C1 (subunit 9) (ATP5G1), nuclear gene encoding mitochondrial protein, transcript variant 1, mRNA.	ion transport [goid 6811] [evidence IEA]; ATP synthesis coupled proton transport [goid 15986] [evidence IEA]; proton transport [goid 15992] [evidence IEA]; hydrogen-transporting ATP synthase activity, rotational mechanism [goid 46933] [evidence IEA]; hydrogen-transporting ATPase activity, rotational mechanism [goid 46961] [evidence IEA]; lipid binding [goid 8289] [evidence IEA]; transporter activ…	ATP5A; ATP5G
ATP5G2	-1.28745	50593531	NM_005176.4	Homo sapiens ATP synthase, H+ transporting, mitochondrial F0 complex, subunit c (subunit 9), isoform 2 (ATP5G2), nuclear gene encoding mitochondrial protein, transcript variant 2, mRNA.
ATP5J2	1.21407	51479131	NM_001003714.1	Homo sapiens ATP synthase, H+ transporting, mitochondrial F0 complex, subunit F2 (ATP5J2), nuclear gene encoding mitochondrial protein, transcript variant 3, mRNA.	ion transport [goid 6811] [evidence IEA]; ATP biosynthesis [goid 6754] [evidence IEA]; proton transport [goid 15992] [pmid 11959398] [evidence NAS]; metal ion binding [goid 46872] [evidence IEA]; hydrogen ion transporter activity [goid 15078] [evidence IEA]; proton-transporting ATP synthase complex, coupling factor F(o) [goid 45263] [evidence IEA]; proton-transporting ATP synthase complex (sensu …	ATP5JL
ATP6AP2	1.34327	15011917	NM_005765.2	Homo sapiens ATPase, H+ transporting, lysosomal accessory protein 2 (ATP6AP2), mRNA.	receptor activity [goid 4872] [evidence IEA]; membrane [goid 16020] [evidence IEA]; integral to membrane [goid 16021] [evidence IEA]	M8-9; MRXE; XMRE; ATP6IP2; MSTP009; APT6M8-9; ATP6M8-9; MGC99577
ATP6V0A2	2.11031	42741678	NM_012463.2	Homo sapiens ATPase, H+ transporting, lysosomal V0 subunit a2 (ATP6V0A2), mRNA.	immune response [goid 6955] [pmid 2247090] [evidence TAS]; ion transport [goid 6811] [evidence IEA]; proton transport [goid 15992] [evidence IEA]; hydrogen ion transporter activity [goid 15078] [evidence IEA]; membrane [goid 16020] [evidence IEA]; integral to membrane [goid 16021] [evidence IEA]	a2; TJ6; J6B7; Stv1; TJ6M; TJ6s; Vph1; ATP6a2; ATP6N1D
ATP6V0A4	4.89343	19913419	NM_130840.1	Homo sapiens ATPase, H+ transporting, lysosomal V0 subunit a isoform 4 (ATP6V0A4), transcript variant 2, mRNA.	ion transport [goid 6811] [evidence IEA]; regulation of pH [goid 6885] [pmid 10973252] [evidence NAS]; proton transport [goid 15992] [pmid 10973252] [evidence NAS]; hydrogen ion transporter activity [goid 15078] [evidence IEA]; hydrogen-translocating V-type ATPase complex [goid 16471] [pmid 10973252] [evidence NAS]; membrane [goid 16020] [evidence IEA]; integral to membrane [goid 16021] [evidence…	a4; Stv1; VPP2; Vph1; RTA1C; RTADR; ATP6N2; RDRTA2; ATP6N1B; MGC130016; MGC130017
ATP6V0E	1.39883	50593534	NM_003945.3	Homo sapiens ATPase, H+ transporting, lysosomal 9kDa, V0 subunit e (ATP6V0E), mRNA.	ion transport [goid 6811] [evidence IEA]; ATP synthesis coupled proton transport [goid 15986] [evidence IEA]; proton transport [goid 15992] [pmid 9556572] [evidence TAS]; hydrogen-transporting ATP synthase activity, rotational mechanism [goid 46933] [evidence IEA]; hydrogen-transporting ATPase activity, rotational mechanism [goid 46961] [pmid 9556572] [evidence TAS]; hydrolase activity [goid 1678…	M9.2; ATP6H; Vma21; Vma21p
ATP6V0E2L	1.41594	50593527	NM_145230.1	Homo sapiens ATPase, H+ transporting V0 subunit E2-like (rat) (ATP6V0E2L), mRNA.	ATP synthesis coupled proton transport [goid 15986] [evidence IEA]; hydrogen-transporting ATP synthase activity, rotational mechanism [goid 46933] [evidence IEA]; hydrogen-transporting ATPase activity, rotational mechanism [goid 46961] [evidence IEA]; proton-transporting two-sector ATPase complex [goid 16469] [evidence IEA]	C7orf32
ATP6V1D	1.3749	19913437	NM_015994.2	Homo sapiens ATPase, H+ transporting, lysosomal 34kDa, V1 subunit D (ATP6V1D), mRNA.	vacuolar acidification [goid 7035] [evidence ISS]; ion transport [goid 6811] [evidence IEA]; ATP synthesis coupled proton transport [goid 15986] [evidence IEA]; proton transport [goid 15992] [evidence IEA]; metal ion binding [goid 46872] [evidence IEA]; hydrogen-transporting ATP synthase activity, rotational mechanism [goid 46933] [evidence IEA]; hydrogen-transporting ATPase activity, rotational …	VATD; VMA8; ATP6M
ATP6V1E2	1.37469	42741680	NM_080653.3	Homo sapiens ATPase, H+ transporting, lysosomal 31kDa, V1 subunit E2 (ATP6V1E2), mRNA.	ATP synthesis coupled proton transport [goid 15986] [evidence IEA]; hydrogen-transporting ATP synthase activity, rotational mechanism [goid 46933] [evidence IEA]; hydrogen-transporting ATPase activity, rotational mechanism [goid 46961] [evidence IEA]; proton-transporting two-sector ATPase complex [goid 16469] [evidence IEA]	VMA4; ATP6E1; ATP6EL2; MGC9341; ATP6V1EL2
ATP6V1G1	1.2396	20357534	NM_004888.2	Homo sapiens ATPase, H+ transporting, lysosomal 13kDa, V1 subunit G isoform 1 (ATP6V1G1), mRNA.	ATP biosynthesis [goid 6754] [evidence IEA]; ion transport [goid 6811] [evidence IEA]; proton transport [goid 15992] [evidence IEA]; hydrogen ion transporter activity [goid 15078] [evidence IEA]; metal ion binding [goid 46872] [evidence IEA]; hydrolase activity [goid 16787] [evidence IEA]	ATP6J; Vma10; ATP6G1; ATP6GL; DKFZp547P234
ATP8B2	-1.23706	56121819	NM_020452.2	Homo sapiens ATPase, Class I, type 8B, member 2 (ATP8B2), transcript variant 1, mRNA.	cation transport [goid 6812] [evidence IEA]; nucleotide binding [goid 166] [evidence IEA]; magnesium ion binding [goid 287] [evidence IEA]; phospholipid-translocating ATPase activity [goid 4012] [evidence IEA]; hydrolase activity [goid 16787] [evidence IEA]; ATPase activity [goid 16887] [evidence IEA]; ATP binding [goid 5524] [evidence IEA]; ATPase activity, coupled to transmembrane movement of i…	ATPID; KIAA1137; DKFZp434M0219
ATPBD1B	1.46916	40254894	NM_018066.2	Homo sapiens ATP binding domain 1 family, member B (ATPBD1B), mRNA.	ATP binding [goid 5524] [evidence IEA]	FLJ10349
ATRN	1.62464	21450860	NM_139321.1	Homo sapiens attractin (ATRN), transcript variant 1, mRNA.	inflammatory response [goid 6954] [evidence IEA]; development [goid 7275] [evidence IEA]; structural molecule activity [goid 5198] [evidence IEA]; receptor activity [goid 4872] [pmid 10086356] [evidence TAS]; sugar binding [goid 5529] [evidence IEA]; extracellular space [goid 5615] [pmid 9736737] [evidence TAS]; membrane [goid 16020] [evidence IEA]; integral to plasma membrane [goid 5887] [pmid 1…	MGCA; DPPT-L; KIAA0548; MGC126754
AUH	-1.47926	4502326	NM_001698.1	Homo sapiens AU RNA binding protein/enoyl-Coenzyme A hydratase (AUH), nuclear gene encoding mitochondrial protein, mRNA.	metabolism [goid 8152] [evidence IEA]; mRNA catabolism [goid 6402] [pmid 7892223] [evidence TAS]; branched chain family amino acid catabolism [goid 9083] [evidence IEA]; enoyl-CoA hydratase activity [goid 4300] [pmid 7892223] [evidence TAS]; lyase activity [goid 16829] [evidence IEA]; mRNA 3'-UTR binding [goid 3730] [pmid 7892223] [evidence TAS]; RNA binding [goid 3723] [evidence IEA]; methylglut…
AURKB	-1.23014	4759177	NM_004217.1	Homo sapiens aurora kinase B (AURKB), mRNA.	protein amino acid phosphorylation [goid 6468] [evidence IEA]; cell cycle [goid 7049] [evidence IEA]; protein serine/threonine kinase activity [goid 4674] [evidence IEA]; transferase activity [goid 16740] [evidence IEA]; nucleotide binding [goid 166] [evidence IEA]; protein binding [goid 5515] [pmid 16179162] [evidence IPI]; ATP binding [goid 5524] [evidence IEA]; protein-tyrosine kinase activity…	AIK2; AIM1; ARK2; AurB; IPL1; STK5; AIM-1; STK12
AXL	-1.17728	21536467	NM_001699.3	Homo sapiens AXL receptor tyrosine kinase (AXL), transcript variant 2, mRNA.	signal transduction [goid 7165] [pmid 1656220] [evidence TAS]; regulation of cell cycle [goid 74] [pmid 1656220] [evidence TAS]; protein amino acid phosphorylation [goid 6468] [evidence IEA]; nucleotide binding [goid 166] [evidence IEA]; transmembrane receptor protein tyrosine kinase activity [goid 4714] [pmid 1656220] [evidence TAS]; receptor activity [goid 4872] [evidence IEA]; transferase acti…	UFO
AXUD1	1.29622	17136074	NM_033027.2	Homo sapiens AXIN1 up-regulated 1 (AXUD1), mRNA.	apoptosis [goid 6915] [evidence IEA]; nucleus [goid 5634] [evidence IEA]	URAX1; TAIP-3; DKFZp566F164
AYTL1	1.5947	47106078	NM_017839.3	Homo sapiens acyltransferase like 1 (AYTL1), mRNA.	metabolism [goid 8152] [evidence IEA]; acyltransferase activity [goid 8415] [evidence IEA]; calcium ion binding [goid 5509] [evidence IEA]	FLJ20481; DKFZp686H22112
AYTL2	1.43417	33946290	NM_024830.3	Homo sapiens acyltransferase like 2 (AYTL2), mRNA.	calcium ion binding [goid 5509] [evidence IEA]	PFAAP3; FLJ12443
B3GALT6	1.22817	37537720	NM_080605.2	Homo sapiens UDP-Gal:betaGal beta 1,3-galactosyltransferase polypeptide 6 (B3GALT6), mRNA.	glycosaminoglycan biosynthesis [goid 6024] [pmid 11551958] [evidence IMP]; protein amino acid glycosylation [goid 6486] [evidence IEA]; manganese ion binding [goid 30145] [evidence IEA]; transferase activity, transferring glycosyl groups [goid 16757] [evidence IEA]; galactosylxylosylprotein 3-beta-galactosyltransferase activity [goid 47220] [evidence IEA]; membrane [goid 16020] [evidence IEA]; Go…	beta3GalT6
B3GAT3	1.36214	12408653	NM_012200.2	Homo sapiens beta-1,3-glucuronyltransferase 3 (glucuronosyltransferase I) (B3GAT3), mRNA.	glycosaminoglycan biosynthesis [goid 6024] [pmid 10842173] [evidence NAS]; manganese ion binding [goid 30145] [evidence NAS]; metal ion binding [goid 46872] [evidence IEA]; transferase activity [goid 16740] [evidence IEA]; galactosylgalactosylxylosylprotein 3-beta-glucuronosyltransferase activity [goid 15018] [pmid 10842173] [evidence NAS]; membrane [goid 16020] [evidence IEA]; integral to membra…	GLCATI; GlcAT-I
B4GALT5	1.33163	13929470	NM_004776.2	Homo sapiens UDP-Gal:betaGlcNAc beta 1,4- galactosyltransferase, polypeptide 5 (B4GALT5), mRNA.	carbohydrate metabolism [goid 5975] [evidence IEA]; manganese ion binding [goid 30145] [evidence IEA]; metal ion binding [goid 46872] [evidence IEA]; transferase activity, transferring glycosyl groups [goid 16757] [evidence IEA]; galactosyltransferase activity [goid 8378] [pmid 9597550] [evidence TAS]; integral to membrane [goid 16021] [evidence IEA]; Golgi stack [goid 5795] [evidence IEA]	gt-V; B4Gal-T5; beta4Gal-T5; beta4GalT-V; BETA4-GALT-IV
BAALC	1.55643	66933011	NM_001024372.1	Homo sapiens brain and acute leukemia, cytoplasmic (BAALC), transcript variant 2, mRNA.	cytoplasm [goid 5737] [pmid 11707601] [evidence IDA]	FLJ12015
BAD	-1.67728	14670386	NM_004322.2	Homo sapiens BCL2-antagonist of cell death (BAD), transcript variant 1, mRNA.	apoptotic program [goid 8632] [pmid 7834748] [evidence TAS]; induction of apoptosis [goid 6917] [pmid 9388232] [evidence NAS]; protein binding [goid 5515] [pmid 10949025] [evidence IPI]; mitochondrial outer membrane [goid 5741] [evidence NAS]; cytoplasm [goid 5737] [evidence NAS]	BBC2; BCL2L8
BAD	-1.95598	14670387	NM_032989.1	Homo sapiens BCL2-antagonist of cell death (BAD), transcript variant 2, mRNA.	apoptotic program [goid 8632] [pmid 7834748] [evidence TAS]; induction of apoptosis [goid 6917] [pmid 9388232] [evidence NAS]; protein binding [goid 5515] [pmid 10949025] [evidence IPI]; mitochondrial outer membrane [goid 5741] [evidence NAS]; cytoplasm [goid 5737] [evidence NAS]	BBC2; BCL2L8
BAGE4	-1.39383	32699146	NM_181704.1	Homo sapiens B melanoma antigen family, member 4 (BAGE4), mRNA.
BAIAP2L1	-1.30821	34222363	NM_018842.3	Homo sapiens BAI1-associated protein 2-like 1 (BAIAP2L1), mRNA.	kinase activity [goid 16301] [evidence IEA]; receptor activity [goid 4872] [evidence IEA]	IRTKS
BANF1	-1.37672	11038645	NM_003860.2	Homo sapiens barrier to autointegration factor 1 (BANF1), mRNA.	response to virus [goid 9615] [pmid 9465049] [evidence TAS]; DNA binding [goid 3677] [evidence IEA]; chromosome [goid 5694] [evidence IEA]; nucleus [goid 5634] [evidence IEA]	BAF; BCRP1; D14S1460; MGC111161
BAT2D1	1.30258	38016902	NM_015172.2	Homo sapiens BAT2 domain containing 1 (BAT2D1), mRNA.	nucleotide binding [goid 166] [evidence IEA]	XTP2; BAT2-iso
BAT3	-1.24785	18375631	NM_080703.1	Homo sapiens HLA-B associated transcript 3 (BAT3), transcript variant 3, mRNA.	protein modification [goid 6464] [evidence IEA]; protein binding [goid 5515] [pmid 15231747] [evidence IPI]	G3; D6S52E
BAX	1.80249	34335114	NM_004324.3	Homo sapiens BCL2-associated X protein (BAX), transcript variant beta, mRNA.	negative regulation of survival gene product activity [goid 8634] [pmid 8358790] [evidence TAS]; apoptotic mitochondrial changes [goid 8637] [pmid 10854321] [evidence TAS]; apoptosis [goid 6915] [evidence IEA]; induction of apoptosis [goid 6917] [pmid 9920818] [evidence NAS]; cell cycle [goid 7049] [evidence IEA]; induction of apoptosis by extracellular signals [goid 8624] [pmid 8961277] [evidenc…	Bax zeta
BBS1	1.41659	29029553	NM_024649.4	Homo sapiens Bardet-Biedl syndrome 1 (BBS1), mRNA.	sensory perception [goid 7600] [evidence IEA]; visual perception [goid 7601] [evidence IEA]	BBS2L2; FLJ23590; MGC51114
BC002942	1.84098	24308355	NM_033200.1	Homo sapiens hypothetical protein BC002942 (BC002942), mRNA.
BCAP29	1.33992	56549094	NM_001008406.1	Homo sapiens B-cell receptor-associated protein 29 (BCAP29), transcript variant 3, mRNA.	apoptosis [goid 6915] [evidence IEA]; ER to Golgi transport [goid 6888] [evidence IEA]; intracellular protein transport [goid 6886] [evidence IEA]; endoplasmic reticulum [goid 5783] [evidence IEA]; integral to membrane [goid 16021] [evidence IEA]	BAP29
BCAP31	1.26904	49472837	NM_005745.6	Homo sapiens B-cell receptor-associated protein 31 (BCAP31), mRNA.	immune response [goid 6955] [evidence NAS]; apoptosis [goid 6915] [evidence IEA]; ER to Golgi transport [goid 6888] [evidence IEA]; intracellular protein transport [goid 6886] [evidence IEA]; receptor binding [goid 5102] [evidence NAS]; endoplasmic reticulum [goid 5783] [evidence IEA]; integral to plasma membrane [goid 5887] [pmid 8706661] [evidence IDA]	CDM; BAP31; 6C6-AG; DXS1357E
BCAR3	1.36155	62243893	NM_003567.2	Homo sapiens breast cancer anti-estrogen resistance 3 (BCAR3), mRNA.	regulation of cell cycle [goid 74] [pmid 9582273] [evidence TAS]; small GTPase mediated signal transduction [goid 7264] [evidence IEA]; response to drug [goid 42493] [pmid 9582273] [evidence TAS]; guanyl-nucleotide exchange factor activity [goid 5085] [evidence IEA]	NSP2; SH2D3B; KIAA0554
BCAT1	1.88567	72187658	NM_005504.4	Homo sapiens branched chain aminotransferase 1, cytosolic (BCAT1), mRNA.	cell proliferation [goid 8283] [pmid 6933702] [evidence TAS]; metabolism [goid 8152] [evidence IEA]; G1/S transition of mitotic cell cycle [goid 82] [pmid 8692959] [evidence TAS]; branched chain family amino acid metabolism [goid 9081] [evidence IEA]; branched chain family amino acid biosynthesis [goid 9082] [pmid 6933702] [evidence TAS]; branched-chain-amino-acid transaminase activity [goid 4084…	BCT1; ECA39; MECA39; DKFZp686E12175
BCAT2	-1.3565	50658083	NM_001190.2	Homo sapiens branched chain aminotransferase 2, mitochondrial (BCAT2), mRNA.	metabolism [goid 8152] [evidence IEA]; branched chain family amino acid biosynthesis [goid 9082] [pmid 8702755] [evidence TAS]; branched-chain-amino-acid transaminase activity [goid 4084] [pmid 9165094] [evidence TAS]; transferase activity [goid 16740] [evidence IEA]; mitochondrion [goid 5739] [pmid 9165094] [evidence TAS]	BCAM; BCT2
BCCIP	1.27797	17402870	NM_078468.1	Homo sapiens BRCA2 and CDKN1A interacting protein (BCCIP), transcript variant B, mRNA.	regulation of cyclin dependent protein kinase activity [goid 79] [pmid 10878006] [evidence TAS]; nucleus [goid 5634] [pmid 10878006] [evidence TAS]	TOK-1
BCKDHA	-1.45498	38372929	NM_000709.2	Homo sapiens branched chain keto acid dehydrogenase E1, alpha polypeptide (BCKDHA), mRNA.	metabolism [goid 8152] [evidence IEA]; branched chain family amino acid catabolism [goid 9083] [pmid 11839747] [evidence TAS]; oxidoreductase activity, acting on the aldehyde or oxo group of donors, disulfide as acceptor [goid 16624] [evidence IEA]; potassium ion binding [goid 30955] [evidence IEA]; metal ion binding [goid 46872] [evidence IEA]; carboxy-lyase activity [goid 16831] [pmid 11839747]…	MSU; MSUD1
BCKDK	-1.26035	5031608	NM_005881.1	Homo sapiens branched chain ketoacid dehydrogenase kinase (BCKDK), mRNA.	protein amino acid phosphorylation [goid 6468] [evidence IEA]; ATP binding [goid 5524] [evidence IEA]; [3-methyl-2-oxobutanoate dehydrogenase (lipoamide)] kinase activity [goid 47323] [evidence IEA]; mitochondrion [goid 5739] [evidence IEA]; alpha-ketoglutarate dehydrogenase complex (sensu Eukaryota) [goid 5947] [evidence NR ]
BCL2L2	1.18255	14574571	NM_004050.2	Homo sapiens BCL2-like 2 (BCL2L2), mRNA.	anti-apoptosis [goid 6916] [pmid 9500547] [evidence TAS]; spermatogenesis [goid 7283] [pmid 8761287] [evidence TAS]; regulation of apoptosis [goid 42981] [evidence IEA]; protein binding [goid 5515] [pmid 15694340] [evidence IPI]; mitochondrion [goid 5739] [evidence IEA]; membrane [goid 16020] [evidence IEA]	BCLW; BCL-W; KIAA0271
BCL3	-2.77881	20336471	NM_005178.2	Homo sapiens B-cell CLL/lymphoma 3 (BCL3), mRNA.	regulation of transcription, DNA-dependent [goid 6355] [evidence IEA]; regulation of cell cycle [goid 74] [pmid 2180580] [evidence TAS]; transcription [goid 6350] [evidence IEA]; cytoplasmic sequestering of NF-kappaB [goid 7253] [pmid 1501714] [evidence TAS]; nucleus [goid 5634] [evidence IEA]	BCL4; D19S37
BCL6	-1.43607	21040323	NM_001706.2	Homo sapiens B-cell CLL/lymphoma 6 (zinc finger protein 51) (BCL6), transcript variant 1, mRNA.	regulation of transcription, DNA-dependent [goid 6355] [pmid 8220427] [evidence TAS]; transcription [goid 6350] [evidence IEA]; positive regulation of cell proliferation [goid 8284] [pmid 9171827] [evidence TAS]; inflammatory response [goid 6954] [pmid 9171827] [evidence TAS]; negative regulation of transcription from RNA polymerase II promoter [goid 122] [evidence NR ]; metal ion binding [goid 4…	BCL5; LAZ3; BCL6A; ZNF51; ZBTB27
BCOR	1.30313	21071036	NM_017745.4	Homo sapiens BCL6 co-repressor (BCOR), transcript variant 1, mRNA.	negative regulation of transcription, DNA-dependent [goid 45892] [pmid 10898795] [evidence IDA]; transcription [goid 6350] [evidence IEA]; chromatin modification [goid 16568] [evidence IEA]; transcription corepressor activity [goid 3714] [pmid 10898795] [evidence IDA]; histone deacetylase binding [goid 42826] [pmid 10898795] [evidence IPI]; transcription factor binding [goid 8134] [pmid 10898795]…	MAA2; ANOP2; FLJ20285; KIAA1575; MGC71031
BET1L	1.14546	34365798	NM_016526.3	Homo sapiens blocked early in transport 1 homolog (S. cerevisiae)-like (BET1L), mRNA.		GS15; BET1L1; HSPC197
BEX1	-1.40816	68533248	NM_018476.3	Homo sapiens brain expressed, X-linked 1 (BEX1), mRNA.		BEX2; HBEX2; HGR74-h
BFAR	1.21943	7706090	NM_016561.1	Homo sapiens bifunctional apoptosis regulator (BFAR), mRNA.	protein ubiquitination [goid 16567] [evidence IEA]; anti-apoptosis [goid 6916] [pmid 10716992] [evidence TAS]; metal ion binding [goid 46872] [evidence IEA]; structural molecule activity [goid 5198] [pmid 10716992] [evidence TAS]; ubiquitin-protein ligase activity [goid 4842] [evidence IEA]; zinc ion binding [goid 8270] [evidence IEA]; membrane fraction [goid 5624] [pmid 10716992] [evidence TAS];…	BAR; RNF47
BGLAP	-1.78364	41152108	NM_199173.2	Homo sapiens bone gamma-carboxyglutamate (gla) protein (osteocalcin) (BGLAP), mRNA.	regulation of bone mineralization [goid 30500] [evidence IEA]; odontogenesis [goid 42476] [pmid 11856645] [evidence NAS]; regulation of bone resorption [goid 45124] [pmid 10486212] [evidence NAS]; regulation of osteoclast differentiation [goid 45670] [pmid 10486212] [evidence NAS]; cell adhesion [goid 7155] [pmid 12202187] [evidence NAS]; calcium ion binding [goid 5509] [evidence IEA]; hydroxyapa…	BGP; PMF1
BGN	-1.28089	34304351	NM_001711.3	Homo sapiens biglycan (BGN), mRNA.	biological process unknown [goid 4] [evidence ND ]; extracellular matrix structural constituent [goid 5201] [pmid 1860845] [evidence NAS]; extracellular matrix (sensu Metazoa) [goid 5578] [pmid 1860845] [evidence NAS]	PGI; DSPG1; PG-S1; SLRR1A
BID	1.40732	37574724	NM_001196.2	Homo sapiens BH3 interacting domain death agonist (BID), transcript variant 2, mRNA.	induction of apoptosis via death domain receptors [goid 8625] [pmid 9727491] [evidence TAS]; apoptotic mitochondrial changes [goid 8637] [pmid 9727492] [evidence TAS]; positive regulation of apoptosis [goid 43065] [evidence IEA]; protein binding [goid 5515] [pmid 15694340] [evidence IPI]; death receptor binding [goid 5123] [pmid 8918887] [evidence TAS]; membrane fraction [goid 5624] [pmid 8918887…	MGC15319; MGC42355
BIRC6	1.52408	61744455	NM_016252.2	Homo sapiens baculoviral IAP repeat-containing 6 (apollon) (BIRC6), mRNA.	apoptosis [goid 6915] [evidence IEA]; anti-apoptosis [goid 6916] [pmid 10544019] [evidence TAS]; ubiquitin cycle [goid 6512] [evidence IEA]; ubiquitin-like activating enzyme activity [goid 8642] [evidence IEA]; cysteine protease inhibitor activity [goid 4869] [evidence IEA]; ubiquitin conjugating enzyme activity [goid 4840] [pmid 10544019] [evidence TAS]; ligase activity [goid 16874] [evidence IE…	BRUCE; APOLLON; FLJ13726; FLJ13786; KIAA1289
BIVM	1.39246	22095354	NM_017693.2	Homo sapiens basic, immunoglobulin-like variable motif containing (BIVM), mRNA.
BLCAP	1.80234	53759114	NM_006698.2	Homo sapiens bladder cancer associated protein (BLCAP), mRNA.	membrane [goid 16020] [evidence IEA]; integral to membrane [goid 16021] [evidence IEA]	BC10
BLM	1.64024	4557364	NM_000057.1	Homo sapiens Bloom syndrome (BLM), mRNA.	DNA recombination [goid 6310] [pmid 7585968] [evidence TAS]; antimicrobial humoral response (sensu Vertebrata) [goid 19735] [pmid 9388193] [evidence TAS]; DNA replication [goid 6260] [evidence IEA]; DNA repair [goid 6281] [pmid 7585968] [evidence TAS]; nucleotide binding [goid 166] [evidence IEA]; hydrolase activity [goid 16787] [evidence IEA]; ATP binding [goid 5524] [evidence IEA]; DNA binding …	BS; RECQ2; RECQL2; RECQL3; MGC126616
BLOC1S1	-1.24679	4503954	NM_001487.1	Homo sapiens biogenesis of lysosome-related organelles complex-1, subunit 1 (BLOC1S1), mRNA.	biological process unknown [goid 4] [evidence ND ]; protein binding [goid 5515] [pmid 15102850] [evidence IPI]; cellular component unknown [goid 8372] [evidence ND ]	BLOS1; GCN5L1; MGC87455
BLVRA	1.19611	40353771	NM_000712.3	Homo sapiens biliverdin reductase A (BLVRA), mRNA.	electron transport [goid 6118] [evidence IEA]; metabolism [goid 8152] [evidence IEA]; electron transporter activity [goid 5489] [pmid 10858451] [evidence TAS]; metal ion binding [goid 46872] [evidence IEA]; biliverdin reductase activity [goid 4074] [pmid 10858451] [evidence TAS]; oxidoreductase activity [goid 16491] [evidence IEA]	BLVR; BVRA
BMF	-2.46873	51558700	NM_001003942.1	Homo sapiens Bcl2 modifying factor (BMF), transcript variant 3, mRNA.	apoptosis [goid 6915] [pmid 11546872] [evidence ISS]; protein binding [goid 5515] [pmid 11546872] [evidence ISS]; myosin [goid 16459] [pmid 11546872] [evidence ISS]	FLJ00065
BMP6	1.32434	4809281	NM_001718.2	Homo sapiens bone morphogenetic protein 6 (BMP6), mRNA.	growth [goid 40007] [evidence IEA]; cartilage development [goid 51216] [evidence IEA]; cell differentiation [goid 30154] [evidence IEA]; ossification [goid 1503] [evidence IEA]; cytokine activity [goid 5125] [evidence IEA]; growth factor activity [goid 8083] [evidence IEA]; extracellular space [goid 5615] [evidence IEA]	VGR; VGR1
BMP7	2.44657	4502426	NM_001719.1	Homo sapiens bone morphogenetic protein 7 (osteogenic protein 1) (BMP7), mRNA.	growth [goid 40007] [evidence IEA]; cartilage development [goid 51216] [evidence IEA]; cell differentiation [goid 30154] [evidence IEA]; ossification [goid 1503] [evidence IEA]; cytokine activity [goid 5125] [evidence IEA]; growth factor activity [goid 8083] [evidence IEA]; extracellular space [goid 5615] [evidence IEA]	OP-1
BNIP2	1.37233	4757855	NM_004330.1	Homo sapiens BCL2/adenovirus E1B 19kDa interacting protein 2 (BNIP2), mRNA.	apoptosis [goid 6915] [evidence IEA]; anti-apoptosis [goid 6916] [pmid 7954800] [evidence TAS]; GTPase activator activity [goid 5096] [pmid 10799524] [evidence TAS]	NIP2; BNIP-2
BNIP3L	1.32361	47078259	NM_004331.2	Homo sapiens BCL2/adenovirus E1B 19kDa interacting protein 3-like (BNIP3L), mRNA.	negative regulation of survival gene product activity [goid 8634] [pmid 9973195] [evidence TAS]; apoptosis [goid 6915] [evidence IEA]; induction of apoptosis [goid 6917] [pmid 9973195] [evidence TAS]; membrane [goid 16020] [evidence IEA]; integral to membrane [goid 16021] [evidence IEA]; mitochondrial membrane [goid 5740] [evidence IEA]	NIX; BNIP3a
BOC	-1.58044	38372928	NM_033254.2	Homo sapiens Boc homolog (mouse) (BOC), mRNA.	cell adhesion [goid 7155] [evidence IEA]; protein binding [goid 5515] [evidence IEA]; membrane [goid 16020] [evidence IEA]
BOLA3	1.51312	47086484	NM_212552.1	Homo sapiens bolA-like 3 (E. coli) (BOLA3), mRNA.	transcription regulator activity [goid 30528] [evidence IEA]
BOP1	1.34893	40353770	NM_015201.3	Homo sapiens block of proliferation 1 (BOP1), mRNA.	rRNA processing [goid 6364] [evidence IEA]; nucleus [goid 5634] [evidence IEA]	KIAA0124
BRCA1	1.49567	63252878	NM_007301.2	Homo sapiens breast cancer 1, early onset (BRCA1), transcript variant BRCA1-delta15-17, mRNA.	protein ubiquitination [goid 16567] [pmid 15905410] [evidence NAS]; regulation of apoptosis [goid 42981] [pmid 10918303] [evidence TAS]; cell cycle checkpoint [goid 75] [evidence NAS]; positive regulation of transcription, DNA-dependent [goid 45893] [pmid 15572661] [evidence NAS]; androgen receptor signaling pathway [goid 30521] [pmid 15572661] [evidence NAS]; cell cycle [goid 7049] [evidence IEA…	IRIS; PSCP; BRCAI; BRCC1; RNF53
BRF2	1.24665	22035561	NM_018310.2	Homo sapiens BRF2, subunit of RNA polymerase III transcription initiation factor, BRF1-like (BRF2), mRNA.	translation initiation factor activity [goid 3743] [evidence IEA]	BRFU; FLJ11052; TFIIIB50
BRI3BP	1.78444	40548423	NM_080626.5	Homo sapiens BRI3 binding protein (BRI3BP), mRNA.		KG19
BRP44	1.15471	7661601	NM_015415.1	Homo sapiens brain protein 44 (BRP44), mRNA.	molecular function unknown [goid 5554] [evidence IEA]	MGC125752; MGC125753; DKFZP564B167
BRP44L	1.21274	7706368	NM_016098.1	Homo sapiens brain protein 44-like (BRP44L), mRNA.	molecular function unknown [goid 5554] [evidence IEA]	CGI-129; dJ68L15.3
BRWD1	-1.51839	55956929	NM_001007246.1	Homo sapiens bromodomain and WD repeat domain containing 1 (BRWD1), transcript variant 3, mRNA.	biological process unknown [goid 4] [evidence ND ]; molecular function unknown [goid 5554] [evidence ND ]; cellular component unknown [goid 8372] [evidence ND ]	N143; WDR9; C21orf107
BSDC1	1.28258	40255239	NM_018045.4	Homo sapiens BSD domain containing 1 (BSDC1), mRNA.		FLJ10276; RP4-811H24.7; DKFZp686B09139
BST2	-3.65858	7262372	NM_004335.2	Homo sapiens bone marrow stromal cell antigen 2 (BST2), mRNA.	cell proliferation [goid 8283] [pmid 7607676] [evidence TAS]; cell-cell signaling [goid 7267] [pmid 7607676] [evidence TAS]; positive regulation of I-kappaB kinase/NF-kappaB cascade [goid 43123] [pmid 12761501] [evidence IMP]; humoral immune response [goid 6959] [pmid 7607676] [evidence TAS]; development [goid 7275] [pmid 7607676] [evidence TAS]; signal transducer activity [goid 4871] [pmid 12761…	CD317
BTBD1	1.37939	59814019	NM_025238.3	Homo sapiens BTB (POZ) domain containing 1 (BTBD1), transcript variant 1, mRNA.	biological process unknown [goid 4] [pmid 11179693] [evidence ND ]; protein binding [goid 5515] [pmid 11179693] [evidence TAS]; cellular component unknown [goid 8372] [pmid 11179693] [evidence ND ]	C15orf1; NS5ATP8
BTBD10	1.28231	42558244	NM_032320.4	Homo sapiens BTB (POZ) domain containing 10 (BTBD10), mRNA.	protein binding [goid 5515] [evidence IEA]; ion channel activity [goid 5216] [evidence IEA]	GMRP1; GMRP-1; MGC13007
BTBD2	-1.28456	59814163	NM_017797.3	Homo sapiens BTB (POZ) domain containing 2 (BTBD2), mRNA.	protein binding [goid 5515] [pmid 16169070] [evidence IPI]
BTBD3	-1.59126	31317210	NM_014962.2	Homo sapiens BTB (POZ) domain containing 3 (BTBD3), transcript variant 1, mRNA.	protein binding [goid 5515] [evidence IEA]	KIAA0952; dJ742J24.1
BTBD5	1.31944	44680140	NM_017658.2	Homo sapiens BTB (POZ) domain containing 5 (BTBD5), mRNA.	protein binding [goid 5515] [evidence IEA]	FLJ20081
BTF3	-1.35757	29126237	NM_001207.3	Homo sapiens basic transcription factor 3 (BTF3), mRNA.	regulation of transcription, DNA-dependent [goid 6355] [evidence IEA]; transcription [goid 6350] [evidence IEA]; transcription from RNA polymerase II promoter [goid 6366] [pmid 2320128] [evidence TAS]; RNA polymerase II transcription factor activity [goid 3702] [pmid 1386332] [evidence TAS]; nucleus [goid 5634] [evidence IEA]	NACB; BTF3a; BTF3b; BETA-NAC
BTF3L4	1.19484	56847619	NM_152265.1	Homo sapiens basic transcription factor 3-like 4 (BTF3L4), mRNA.		MGC23908; MGC88389; RP4-800M22.5
BTG1	1.39364	4502472	NM_001731.1	Homo sapiens B-cell translocation gene 1, anti-proliferative (BTG1), mRNA.	spermatid development [goid 7286] [evidence ISS]; positive regulation of endothelial cell differentiation [goid 45603] [pmid 15033446] [evidence IMP]; positive regulation of angiogenesis [goid 45766] [pmid 15033446] [evidence IMP]; positive regulation of enzyme activity [goid 43085] [evidence ISS]; cell migration [goid 16477] [pmid 15033446] [evidence NAS]; regulation of transcription [goid 45449…
BTG2	2.0835	28872718	NM_006763.2	Homo sapiens BTG family, member 2 (BTG2), mRNA.	regulation of transcription, DNA-dependent [goid 6355] [evidence IEA]; negative regulation of cell proliferation [goid 8285] [pmid 8944033] [evidence TAS]; transcription [goid 6350] [evidence IEA]; DNA repair [goid 6281] [pmid 8944033] [evidence TAS]; transcription factor activity [goid 3700] [evidence NR ]	PC3; TIS21; MGC126063; MGC126064
BTG3	1.35538	28872721	NM_006806.3	Homo sapiens BTG family, member 3 (BTG3), mRNA.	regulation of cell cycle [goid 74] [pmid 9632145] [evidence TAS]; negative regulation of cell proliferation [goid 8285] [pmid 9632145] [evidence TAS]	ANA; TOB5; TOFA; TOB55; MGC8928
BTN3A2	-1.29571	76781490	NM_007047.3	Homo sapiens butyrophilin, subfamily 3, member A2 (BTN3A2), mRNA.	biological process unknown [goid 4] [evidence ND ]; receptor activity [goid 4872] [pmid 9382921] [evidence ISS]; integral to membrane [goid 16021] [pmid 9382921] [evidence ISS]	BTF4; BT3.2; BT3.3
BTN3A3	-1.74804	37574626	NM_006994.3	Homo sapiens butyrophilin, subfamily 3, member A3 (BTN3A3), transcript variant 1, mRNA.	integral to membrane [goid 16021] [evidence IEA]	BTF3
C10orf10	-2.42252	38570048	NM_007021.2	Homo sapiens chromosome 10 open reading frame 10 (C10orf10), mRNA.		FIG; DEPP
C10orf104	1.74497	50234894	NM_173473.2	Homo sapiens chromosome 10 open reading frame 104 (C10orf104), mRNA.		FLJ33728; bA570G20.3
C10orf125	-1.43842	38348261	NM_198472.1	Homo sapiens chromosome 10 open reading frame 125 (C10orf125), mRNA.	carbohydrate transport [goid 8643] [evidence IEA]	FLJ26016
C10orf132	2.45836	58219039	NM_001010917.1	Homo sapiens chromosome 10 open reading frame 132 (C10orf132), mRNA.		MGC131701; bA459F3.4
C10orf137	1.79058	31742483	NM_015608.2	Homo sapiens chromosome 10 open reading frame 137 (C10orf137), mRNA.	binding [goid 5488] [evidence IEA]	EDRF1; RP11-383C5.6
C10orf22	1.99582	62177109	NM_032804.5	Homo sapiens chromosome 10 open reading frame 22 (C10orf22), mRNA.		FLJ14547
C10orf32	1.52504	21389380	NM_144591.1	Homo sapiens chromosome 10 open reading frame 32 (C10orf32), mRNA.		AS3MT; CYT19; FLJ40752; MGC27171; DKFZp686B2219; RP11-753C18.6
C10orf33	-1.54519	14249307	NM_032709.1	Homo sapiens chromosome 10 open reading frame 33 (C10orf33), mRNA.	electron transport [goid 6118] [evidence IEA]; carotenoid biosynthesis [goid 16117] [evidence IEA]; FAD binding [goid 50660] [evidence IEA]; oxidoreductase activity, acting on paired donors, with incorporation or reduction of molecular oxygen [goid 16705] [evidence IEA]	FLJ23849; MGC13047
C10orf56	-1.45612	23503314	NM_153367.1	Homo sapiens chromosome 10 open reading frame 56 (C10orf56), mRNA.	nucleic acid binding [goid 3676] [evidence IEA]	FLJ90798
C10orf57	1.4057	31542685	NM_025125.2	Homo sapiens chromosome 10 open reading frame 57 (C10orf57), mRNA.	integral to membrane [goid 16021] [evidence IEA]	FLJ13263; bA369J21.6; RP11-369J21.6
C10orf6	1.61575	27532981	NM_018121.2	Homo sapiens chromosome 10 open reading frame 6 (C10orf6), mRNA.	catalytic activity [goid 3824] [evidence IEA]
C10orf61	1.62396	62079296	NM_001013840.1	Homo sapiens chromosome 10 open reading frame 61 (C10orf61), transcript variant 1, mRNA.		TECT3; DKFZp564D116
C10orf83	1.29664	31341691	NM_178832.2	Homo sapiens chromosome 10 open reading frame 83 (C10orf83), mRNA.		FLJ25925; bA548K23.4; RP11-548K23.4
C10orf90	1.62669	52145311	NM_001004298.2	Homo sapiens chromosome 10 open reading frame 90 (C10orf90), mRNA.		FLJ32938; bA422P15.2; RP11-422P15.2
C10orf97	1.57309	56676388	NM_024948.2	Homo sapiens chromosome 10 open reading frame 97 (C10orf97), mRNA.	calcium ion binding [goid 5509] [evidence IEA]	CARP; DERP5; my042; MST126; MSTP126; FLJ13397; RP11-394I23.1
C11orf10	-1.21496	7656933	NM_014206.1	Homo sapiens chromosome 11 open reading frame 10 (C11orf10), mRNA.
C11orf2	-1.51562	8393008	NM_013265.2	Homo sapiens chromosome 11 open reading frame2 (C11orf2), mRNA.	biological process unknown [goid 4] [evidence ND ]; molecular function unknown [goid 5554] [evidence ND ]; integral to membrane [goid 16021] [pmid 9615229] [evidence TAS]	ANG2
C12orf10	-1.37324	56676384	NM_021640.2	Homo sapiens chromosome 12 open reading frame 10 (C12orf10), mRNA.		MYG; MYG1; MST024; MSTP024
C12orf11	1.3734	11024685	NM_018164.1	Homo sapiens chromosome 12 open reading frame 11 (C12orf11), mRNA.		FLJ10630; FLJ10637
C12orf24	1.34211	9558740	NM_013300.1	Homo sapiens chromosome 12 open reading frame 24 (C12orf24), mRNA.		HSU79274
C12orf29	1.24652	61742163	NM_001009894.2	Homo sapiens chromosome 12 open reading frame 29 (C12orf29), mRNA.		FLJ38158; MGC102978; DKFZp313K0436; DKFZp434N2030; DKFZp686L04169
C12orf31	1.30281	31543151	NM_032338.2	Homo sapiens chromosome 12 open reading frame 31 (C12orf31), mRNA.		MGC14817; MGC104302
C12orf44	1.17735	34222337	NM_021934.3	Homo sapiens chromosome 12 open reading frame 44 (C12orf44), mRNA.		FLJ11773
C12orf45	1.21363	22748696	NM_152318.1	Homo sapiens chromosome 12 open reading frame 45 (C12orf45), mRNA.		MGC40397
C12orf49	1.44528	13376059	NM_024738.1	Homo sapiens chromosome 12 open reading frame 49 (C12orf49), mRNA.		FLJ21415
C12orf5	2.04162	9966848	NM_020375.1	Homo sapiens chromosome 12 open reading frame 5 (C12orf5), mRNA.	metabolism [goid 8152] [evidence IEA]; catalytic activity [goid 3824] [evidence IEA]
C12orf57	-1.33108	34147536	NM_138425.2	Homo sapiens chromosome 12 open reading frame 57 (C12orf57), mRNA.		C10; GRCC10
C13orf12	1.20067	21361533	NM_015932.2	Homo sapiens chromosome 13 open reading frame 12 (C13orf12), mRNA.		HSPC014; PNAS-110
C13orf23	1.72495	25777603	NM_025138.2	Homo sapiens chromosome 13 open reading frame 23 (C13orf23), transcript variant 1, mRNA.		FLJ12661; FLJ23780; bA50D16.2; RP11-50D16.2
C13orf3	1.82787	47419927	NM_145061.3	Homo sapiens chromosome 13 open reading frame 3 (C13orf3), mRNA.		RAMA1; MGC4832
C13orf8	1.31224	41281611	NM_032436.1	Homo sapiens chromosome 13 open reading frame 8 (C13orf8), mRNA.	metal ion binding [goid 46872] [evidence IEA]; nucleic acid binding [goid 3676] [evidence IEA]; zinc ion binding [goid 8270] [evidence IEA]; nucleus [goid 5634] [evidence IEA]	FLJ90413; KIAA1802
C14orf100	1.30491	21361536	NM_016475.2	Homo sapiens chromosome 14 open reading frame 100 (C14orf100), mRNA.		HSPC213; HSPC327
C14orf112	1.3265	34147218	NM_016468.3	Homo sapiens chromosome 14 open reading frame 112 (C14orf112), mRNA.		HSPC203
C14orf129	1.37183	62000632	NM_016472.3	Homo sapiens chromosome 14 open reading frame 129 (C14orf129), mRNA.		HSPC210; MGC4945
C14orf142	1.76831	62909993	NM_032490.3	Homo sapiens chromosome 14 open reading frame 142 (C14orf142), mRNA.		PNAS-127; MGC104244; MGC133207
C14orf147	1.39266	46358345	NM_138288.2	Homo sapiens chromosome 14 open reading frame 147 (C14orf147), mRNA.	integral to membrane [goid 16021] [evidence IEA]	MGC24447
C14orf159	1.4702	42476071	NM_024952.4	Homo sapiens chromosome 14 open reading frame 159 (C14orf159), mRNA.	mitochondrion [goid 5739] [evidence IEA]	FLJ20950; FLJ39975; C14orf160
C14orf169	1.50284	13375884	NM_024644.1	Homo sapiens chromosome 14 open reading frame 169 (C14orf169), mRNA.		FLJ21802
C14orf2	1.32451	4758939	NM_004894.1	Homo sapiens chromosome 14 open reading frame 2 (C14orf2), mRNA.	biological process unknown [goid 4] [evidence ND ]; molecular function unknown [goid 5554] [evidence ND ]; cellular component unknown [goid 8372] [evidence ND ]	MP68; PLPM
C14orf32	1.33487	34147697	NM_144578.2	Homo sapiens chromosome 14 open reading frame 32 (C14orf32), mRNA.		MISS; MGC23138; c14_5346
C14orf79	1.41347	31341349	NM_174891.2	Homo sapiens chromosome 14 open reading frame 79 (C14orf79), mRNA.
C14orf93	-1.42392	11345485	NM_021944.1	Homo sapiens chromosome 14 open reading frame 93 (C14orf93), mRNA.		FLJ12154
C15orf39	1.73163	45120114	NM_015492.3	Homo sapiens chromosome 15 open reading frame 39 (C15orf39), mRNA.		FLJ46337; MGC117209; DKFZP434H132
C16orf28	1.69709	40254954	NM_023076.2	Homo sapiens chromosome 16 open reading frame 28 (C16orf28), mRNA.	protein ubiquitination [goid 16567] [evidence IEA]; ubiquitin-protein ligase activity [goid 4842] [evidence IEA]; metal ion binding [goid 46872] [evidence IEA]; zinc ion binding [goid 8270] [evidence IEA]; ubiquitin ligase complex [goid 151] [evidence IEA]; nucleus [goid 5634] [evidence IEA]	FLJ23360
C16orf33	1.46533	52851417	NM_024571.2	Homo sapiens chromosome 16 open reading frame 33 (C16orf33), mRNA.	protein modification [goid 6464] [evidence IEA]	FLJ22940
C16orf45	-1.78169	24308353	NM_033201.1	Homo sapiens chromosome 16 open reading frame 45 (C16orf45), mRNA.		FLJ32618
C16orf57	1.9513	42716282	NM_024598.2	Homo sapiens chromosome 16 open reading frame 57 (C16orf57), mRNA.		FLJ13154
C16orf58	-1.31738	12232402	NM_022744.1	Homo sapiens chromosome 16 open reading frame 58 (C16orf58), mRNA.		FLJ13868
C16orf61	1.18727	42476040	NM_020188.2	Homo sapiens chromosome 16 open reading frame 61 (C16orf61), mRNA.		DC13; 2310061C15Rik
C16orf9	1.27626	14042969	NM_032039.1	Homo sapiens chromosome 16 open reading frame 9 (C16orf9), mRNA.	cell-matrix adhesion [goid 7160] [evidence IEA]; integrin complex [goid 8305] [evidence IEA]	gs19; gene +108; DKFZP761D0211
C17orf32	1.60677	22748978	NM_152464.1	Homo sapiens chromosome 17 open reading frame 32 (C17orf32), mRNA.	integral to membrane [goid 16021] [evidence IEA]	MGC45714
C17orf45	-1.24157	22748758	NM_152350.1	Homo sapiens chromosome 17 open reading frame 45 (C17orf45), mRNA.		FLJ25777; MGC40157
C17orf49	-1.49028	52856420	NM_174893.1	Homo sapiens chromosome 17 open reading frame 49 (C17orf49), mRNA.	DNA binding [goid 3677] [evidence IEA]	MGC49942
C17orf56	1.2524	21389576	NM_144679.1	Homo sapiens chromosome 17 open reading frame 56 (C17orf56), mRNA.		FLJ31528
C17orf61	-1.41322	37059761	NM_152766.2	Homo sapiens chromosome 17 open reading frame 61 (C17orf61), mRNA.		MGC40107
C17orf65	2.01058	58218965	NM_178542.3	Homo sapiens chromosome 17 open reading frame 65 (C17orf65), mRNA.		MGC119234; DKFZp762C2414
C17orf79	1.36595	24475639	NM_018405.2	Homo sapiens chromosome 17 open reading frame 79 (C17orf79), mRNA.	biological process unknown [goid 4] [evidence ND ]; molecular function unknown [goid 5554] [evidence ND ]; cellular component unknown [goid 8372] [evidence ND ]	TTP1; FLJ21119; HSA272196
C18orf25	1.42039	56549655	NM_001008239.1	Homo sapiens chromosome 18 open reading frame 25 (C18orf25), transcript variant 2, mRNA.		ARKL1; MGC12909; MGC87799
C18orf37	1.60674	42822883	NM_194281.2	Homo sapiens chromosome 18 open reading frame 37 (C18orf37), mRNA.		FLJ38183
C18orf55	1.31528	7661809	NM_014177.1	Homo sapiens chromosome 18 open reading frame 55 (C18orf55), mRNA.	integral to membrane [goid 16021] [evidence IEA]	HSPC154
C18orf56	1.94214	60593053	NM_001012716.1	Homo sapiens chromosome 18 open reading frame 56 (C18orf56), mRNA.
C18orf8	1.38997	21361441	NM_013326.2	Homo sapiens chromosome 18 open reading frame 8 (C18orf8), mRNA.		MIC1; HsT2591
C19orf22	-1.18955	34222140	NM_138774.2	Homo sapiens chromosome 19 open reading frame 22 (C19orf22), mRNA.	nucleic acid binding [goid 3676] [evidence IEA]	MGC16353
C19orf28	-1.161	34222225	NM_174983.2	Homo sapiens chromosome 19 open reading frame 28 (C19orf28), mRNA.		PP3501; MGC20700
C19orf4	-1.93078	6912273	NM_012109.1	Homo sapiens chromosome 19 open reading frame 4 (C19orf4), mRNA.	membrane fraction [goid 5624] [pmid 10527841] [evidence TAS]; integral to membrane [goid 16021] [pmid 10527841] [evidence TAS]	BSMAP
C1GALT1C1	1.44082	58532583	NM_001011551.1	Homo sapiens C1GALT1-specific chaperone 1 (C1GALT1C1), transcript variant 2, mRNA.	transferase activity, transferring glycosyl groups [goid 16757] [evidence IEA]	COSMC; C1GALT2; HSPC067; C1Gal-T2; MGC19947; c38h2-l1
C1orf106	-1.3037	8922753	NM_018265.1	Homo sapiens chromosome 1 open reading frame 106 (C1orf106), mRNA.		FLJ10901; MGC125608
C1orf121	1.40606	38708308	NM_016076.2	Homo sapiens chromosome 1 open reading frame 121 (C1orf121), mRNA.		PNAS-4; CGI-146; FLJ21998
C1orf123	1.30415	8923540	NM_017887.1	Homo sapiens chromosome 1 open reading frame 123 (C1orf123), mRNA.		FLJ20580; RP5-1024G6.3
C1orf128	1.24098	21361836	NM_020362.2	Homo sapiens chromosome 1 open reading frame 128 (C1orf128), mRNA.		HT014; TXNL1CL; RP5-886K2.4
C1orf131	1.59166	63497678	NM_152379.2	Homo sapiens chromosome 1 open reading frame 131 (C1orf131), mRNA.		DKFZp547B1713
C1orf135	1.40767	13128989	NM_024037.1	Homo sapiens chromosome 1 open reading frame 135 (C1orf135), mRNA.		MGC2603; FLJ14264
C1orf171	-1.42717	42734380	NM_138467.1	Homo sapiens chromosome 1 open reading frame 171 (C1orf171), mRNA.		FLJ40918
C1orf182	3.74169	21389452	NM_144627.1	Homo sapiens chromosome 1 open reading frame 182 (C1orf182), mRNA.		SSTK-IP; MGC26877; RP11-443G18.5
C1orf19	1.29832	24308389	NM_052965.1	Homo sapiens chromosome 1 open reading frame 19 (C1orf19), mRNA.	mRNA processing [goid 6397] [evidence IEA]; tRNA processing [goid 8033] [evidence IEA]; protein binding [goid 5515] [pmid 15231747] [evidence IPI]; nucleus [goid 5634] [evidence IEA]	sen15
C1orf198	-1.22975	14249477	NM_032800.1	Homo sapiens chromosome 1 open reading frame 198 (C1orf198), mRNA.		FLJ14525; FLJ16283; FLJ38847; MGC10710
C1orf24	2.36432	16757969	NM_052966.1	Homo sapiens chromosome 1 open reading frame 24 (C1orf24), transcript variant 2, mRNA.	protein folding [goid 6457] [evidence IEA]; transport [goid 6810] [evidence IEA]; heat shock protein binding [goid 31072] [evidence IEA]; unfolded protein binding [goid 51082] [evidence IEA]; cellular component unknown [goid 8372] [evidence ND ]	NIBAN
C1orf24	1.75698	11545796	NM_022083.1	Homo sapiens chromosome 1 open reading frame 24 (C1orf24), transcript variant 1, mRNA.	protein folding [goid 6457] [evidence IEA]; transport [goid 6810] [evidence IEA]; heat shock protein binding [goid 31072] [evidence IEA]; unfolded protein binding [goid 51082] [evidence IEA]; cellular component unknown [goid 8372] [evidence ND ]	NIBAN
C1orf48	1.18652	21361469	NM_015471.2	Homo sapiens chromosome 1 open reading frame 48 (C1orf48), mRNA.	DNA methylation [goid 6306] [evidence IEA]; N-methyltransferase activity [goid 8170] [evidence IEA]; DNA binding [goid 3677] [evidence IEA]; nucleus [goid 5634] [evidence IEA]	DC8; DKFZP566O1646
C1orf53	1.4958	66912195	NM_001024594.1	Homo sapiens chromosome 1 open reading frame 53 (C1orf53), mRNA.
C1orf55	1.50361	40255124	NM_152608.2	Homo sapiens chromosome 1 open reading frame 55 (C1orf55), mRNA.		FLJ35382; dJ671D7.1; RP4-671D7.1
C1orf57	1.5793	14150099	NM_032324.1	Homo sapiens chromosome 1 open reading frame 57 (C1orf57), mRNA.	transferase activity [goid 16740] [evidence IEA]; nucleotide binding [goid 166] [evidence IEA]; nucleoside-triphosphatase activity [goid 17111] [evidence IEA]; kinase activity [goid 16301] [evidence IEA]; ATP binding [goid 5524] [evidence IEA]	FLJ11383; MGC13186; RP4-659I19.2; RP4-678E16.2
C1orf59	1.37782	21389358	NM_144584.1	Homo sapiens chromosome 1 open reading frame 59 (C1orf59), mRNA.		FLJ30525; MGC111091; RP11-256E16.2
C1orf63	1.72707	46309850	NM_207035.1	Homo sapiens chromosome 1 open reading frame 63 (C1orf63), transcript variant 1, mRNA.		NPD014; DJ465N24.2.1; RP3-465N24.4
C1orf71	1.17972	22749246	NM_152609.1	Homo sapiens chromosome 1 open reading frame 71 (C1orf71), mRNA.		FLJ32001; MGC18089; RP11-452J6.1
C1orf73	1.40342	7661565	NM_015434.1	Homo sapiens chromosome 1 open reading frame 73 (C1orf73), mRNA.	binding [goid 5488] [evidence IEA]	INT7; INTS7; DKFZP434B168
C1orf77	-1.14846	28875796	NM_015607.2	Homo sapiens chromosome 1 open reading frame 77 (C1orf77), mRNA.	protein binding [goid 5515] [pmid 14667819] [evidence IPI]	pp7704; MGC86949; RP1-178F15.2; DKFZP547E1010
C1orf78	-1.51717	8922566	NM_018166.1	Homo sapiens chromosome 1 open reading frame 78 (C1orf78), mRNA.		FLJ10647; RP11-268J15.2
C1orf97	1.53966	32261296	NM_032705.2	Homo sapiens chromosome 1 open reading frame 97 (C1orf97), mRNA.		FLJ27347; FLJ27348; MGC14801; RP11-318L16.3
C1QDC1	1.59787	50428936	NM_023925.3	Homo sapiens C1q domain containing 1 (C1QDC1), transcript variant 2, mRNA.		EEG1; EEG-1; FLJ11391; FLJ22569
C1QL4	-2.88664	56606141	NM_001008223.1	Homo sapiens complement component 1, q subcomponent-like 4 (C1QL4), mRNA.	phosphate transport [goid 6817] [evidence IEA]; cytoplasm [goid 5737] [evidence IEA]	MGC131708
C1R	-2.56874	66347874	NM_001733.4	Homo sapiens complement component 1, r subcomponent (C1R), mRNA.	innate immune response [goid 45087] [evidence IEA]; proteolysis and peptidolysis [goid 6508] [evidence IEA]; complement activation, classical pathway [goid 6958] [evidence IEA]; calcium ion binding [goid 5509] [evidence IEA]; complement component C1r activity [goid 3815] [pmid 2834284] [evidence TAS]; extracellular space [goid 5615] [evidence IEA]
C20orf11	1.44738	40804466	NM_017896.2	Homo sapiens chromosome 20 open reading frame 11 (C20orf11), mRNA.	nucleus [goid 5634] [evidence IEA]	TWA1
C20orf116	-1.2459	13027601	NM_023935.1	Homo sapiens chromosome 20 open reading frame 116 (C20orf116), mRNA.		MGC2592; dJ1187M17.3
C20orf121	1.8835	34147379	NM_024331.2	Homo sapiens chromosome 20 open reading frame 121 (C20orf121), mRNA.	transport [goid 6810] [evidence IEA]; transporter activity [goid 5215] [evidence IEA]; intracellular [goid 5622] [evidence IEA]	MGC2470; DKFZp686E0870
C20orf177	1.29923	32698751	NM_022106.1	Homo sapiens chromosome 20 open reading frame 177 (C20orf177), mRNA.		dJ551D2.5
C20orf18	1.3643	14043037	NM_006462.2	Homo sapiens chromosome 20 open reading frame 18 (C20orf18), transcript variant 1, mRNA.		XAP4; RBCK1; RNF54; UBCE7IP3
C20orf20	-1.17215	40353206	NM_018270.3	Homo sapiens chromosome 20 open reading frame 20 (C20orf20), mRNA.	regulation of transcription, DNA-dependent [goid 6355] [evidence IEA]; regulation of cell growth [goid 1558] [evidence IEA]; transcription [goid 6350] [evidence IEA]; chromatin modification [goid 16568] [evidence IEA]; nucleus [goid 5634] [evidence IEA]	Eaf7; MRGBP; MRG15BP; FLJ10914
C20orf24	1.49101	41327697	NM_199485.1	Homo sapiens chromosome 20 open reading frame 24 (C20orf24), transcript variant 4, mRNA.	biological process unknown [goid 4] [evidence ND ]; molecular function unknown [goid 5554] [evidence ND ]; cellular component unknown [goid 8372] [evidence ND ]	RIP5; PNAS-11
C20orf3	1.42857	41327713	NM_020531.2	Homo sapiens chromosome 20 open reading frame 3 (C20orf3), mRNA.	biosynthesis [goid 9058] [evidence IEA]; strictosidine synthase activity [goid 16844] [evidence IEA]; integral to membrane [goid 16021] [evidence IEA]	BSCv; APMAP; C20ORF2
C20orf35	1.34205	56676380	NM_033542.2	Homo sapiens chromosome 20 open reading frame 35 (C20orf35), transcript variant 2, mRNA.	protein transport [goid 15031] [evidence IEA]; protein binding [goid 5515] [evidence IEA]; membrane [goid 16020] [evidence IEA]; integral to membrane [goid 16021] [evidence IEA]; Golgi stack [goid 5795] [evidence IEA]; cytoplasm [goid 5737] [evidence IEA]	HSMNP1; C20orf169
C20orf4	1.14863	18034689	NM_015511.2	Homo sapiens chromosome 20 open reading frame 4 (C20orf4), mRNA.	binding [goid 5488] [evidence IEA]	CGI-23; bA234K24.2; DKFZp564N1363
C20orf42	1.47564	45598382	NM_017671.3	Homo sapiens chromosome 20 open reading frame 42 (C20orf42), mRNA.	binding [goid 5488] [evidence IEA]; cytoskeleton [goid 5856] [evidence IEA]	URP1; KIND1; DTGCU2; FLJ20116
C20orf45	1.56465	7705609	NM_016045.1	Homo sapiens chromosome 20 open reading frame 45 (C20orf45), mRNA.		dJ543J19.5
C20orf52	1.13711	18152784	NM_080748.1	Homo sapiens chromosome 20 open reading frame 52 (C20orf52), mRNA.	integral to membrane [goid 16021] [evidence IEA]	MGC111180; bA353C18.2
C20orf67	-2.01808	41327716	NM_022104.3	Homo sapiens chromosome 20 open reading frame 67 (C20orf67), mRNA.	nucleus [goid 5634] [evidence IEA]	PCIF1
C20orf72	1.3977	19923657	NM_052865.2	Homo sapiens chromosome 20 open reading frame 72 (C20orf72), mRNA.		FLJ14597; bA504H3.4
C20orf98	-1.35788	13376446	NM_024958.1	Homo sapiens chromosome 20 open reading frame 98 (C20orf98), mRNA.	biological process unknown [goid 4] [evidence ND ]; molecular function unknown [goid 5554] [evidence ND ]; integral to membrane [goid 16021] [evidence NAS]	FLJ23329; dJ1103G7.6
C21orf127	1.50682	33519451	NM_182749.1	Homo sapiens chromosome 21 open reading frame 127 (C21orf127), transcript variant 2, mRNA.	DNA methylation [goid 6306] [evidence IEA]; N-methyltransferase activity [goid 8170] [evidence IEA]; transferase activity [goid 16740] [evidence IEA]; S-adenosylmethionine-dependent methyltransferase activity [goid 8757] [evidence IEA]; DNA binding [goid 3677] [evidence IEA]; methyltransferase activity [goid 8168] [evidence IEA]	N6AMT1; PRED28; MGC19995
C21orf57	1.50849	54607071	NM_058181.1	Homo sapiens chromosome 21 open reading frame 57 (C21orf57), transcript variant 1, mRNA.	molecular function unknown [goid 5554] [evidence IEA]
C21orf7	-2.37696	31542267	NM_020152.2	Homo sapiens chromosome 21 open reading frame 7 (C21orf7), mRNA.	regulation of transcription, DNA-dependent [goid 6355] [evidence IEA]; protein binding [goid 5515] [pmid 16189514] [evidence IPI]; transcription factor activity [goid 3700] [evidence IEA]	TAK1L
C22orf18	1.36317	50845412	NM_024053.3	Homo sapiens chromosome 22 open reading frame 18 (C22orf18), transcript variant 1, mRNA.	nucleus [goid 5634] [evidence IEA]	PANE1; MGC861; bK250D10.2
C22orf18	1.53701	50845413	NM_001002876.1	Homo sapiens chromosome 22 open reading frame 18 (C22orf18), transcript variant 2, mRNA.	nucleus [goid 5634] [evidence IEA]	PANE1; MGC861; bK250D10.2
C22orf25	1.39753	38488711	NM_152906.2	Homo sapiens chromosome 22 open reading frame 25 (C22orf25), mRNA.		DKFZp761P1121
C2orf11	-1.8106	21389456	NM_144629.1	Homo sapiens chromosome 2 open reading frame 11 (C2orf11), mRNA.	catalytic activity [goid 3824] [evidence IEA]	FLJ30574
C2orf26	1.24536	54607076	NM_023016.2	Homo sapiens chromosome 2 open reading frame 26 (C2orf26), mRNA.
C2orf30	1.28752	20070263	NM_015701.2	Homo sapiens chromosome 2 open reading frame 30 (C2orf30), mRNA.		CL24936; CL25084; XTP3TPB
C2orf33	1.40695	31377606	NM_020194.4	Homo sapiens chromosome 2 open reading frame 33 (C2orf33), mRNA.		GL004; MGC110913; DKFZp666J168
C2orf34	-1.63039	13376108	NM_024766.1	Homo sapiens chromosome 2 open reading frame 34 (C2orf34), mRNA.		FLJ23451
C2orf7	1.5186	14150089	NM_032319.1	Homo sapiens chromosome 2 open reading frame 7 (C2orf7), mRNA.	proteolysis and peptidolysis [goid 6508] [evidence IEA]; peptidase activity [goid 8233] [evidence IEA]; extracellular region [goid 5576] [pmid 15498570] [evidence IDA]	PAP21; MGC13004
C3orf1	1.24954	75750532	NM_016589.3	Homo sapiens chromosome 3 open reading frame 1 (C3orf1), mRNA.	protein transport [goid 15031] [evidence IEA]; protein transporter activity [goid 8565] [evidence IEA]; mitochondrial inner membrane [goid 5743] [evidence IEA]	FLJ22597
C3orf10	1.54694	54262137	NM_018462.4	Homo sapiens chromosome 3 open reading frame 10 (C3orf10), mRNA.		MDS027; hHBrk1; HSPC300
C3orf21	1.18241	31542773	NM_152531.3	Homo sapiens chromosome 3 open reading frame 21 (C3orf21), mRNA.		FLJ35155
C3orf26	1.22382	34147422	NM_032359.2	Homo sapiens chromosome 3 open reading frame 26 (C3orf26), mRNA.		MGC4308
C3orf32	-4.28298	7705707	NM_015931.1	Homo sapiens chromosome 3 open reading frame 32 (C3orf32), mRNA.
C3orf37	-1.13452	54607103	NM_020187.2	Homo sapiens chromosome 3 open reading frame 37 (C3orf37), transcript variant 2, mRNA.		DC12; MGC111075
C3orf40	-1.39942	40255250	NM_144635.3	Homo sapiens chromosome 3 open reading frame 40 (C3orf40), mRNA.		MGC21688
C3orf52	1.67196	13375833	NM_024616.1	Homo sapiens chromosome 3 open reading frame 52 (C3orf52), mRNA.	integral to membrane [goid 16021] [evidence IEA]	TTMP; FLJ23186
C3orf9	1.68152	31982952	NM_152305.1	Homo sapiens chromosome 3 open reading frame 9 (C3orf9), mRNA.		MDSRP; MDS010; MGC32995
C3orf9	1.5837	34303962	NM_020231.3	Homo sapiens chromosome 3 open reading frame 9 (C3orf9), mRNA.		MDSRP; MDS010; MGC32995
C4orf18	2.97342	32526910	NM_016613.4	Homo sapiens chromosome 4 open reading frame 18 (C4orf18), transcript variant 2, mRNA.		AD021; AD036; FLJ38155; DKFZp434L142
C5orf13	-1.2639	4758865	NM_004772.1	Homo sapiens chromosome 5 open reading frame 13 (C5orf13), mRNA.		P311; PTZ17; D4S114; PRO1873
C5orf4	-1.56531	7705942	NM_016348.1	Homo sapiens chromosome 5 open reading frame 4 (C5orf4), transcript variant 1, mRNA.	metabolism [goid 8152] [evidence IEA]; catalytic activity [goid 3824] [evidence IEA]	FLJ13758
C5orf5	2.06294	7706136	NM_016603.1	Homo sapiens chromosome 5 open reading frame 5 (C5orf5), mRNA.	GTPase activator activity [goid 5096] [evidence IEA]	N61; KHCHP
C6orf129	-1.24537	63003893	NM_138493.1	Homo sapiens chromosome 6 open reading frame 129 (C6orf129), mRNA.		HSPC265
C6orf130	-1.17787	34147711	NM_145063.2	Homo sapiens chromosome 6 open reading frame 130 (C6orf130), mRNA.		MGC19570; dJ34B21.3
C6orf192	1.25308	66933002	NM_052831.2	Homo sapiens chromosome 6 open reading frame 192 (C6orf192), mRNA.	transport [goid 6810] [evidence IEA]; transporter activity [goid 5215] [evidence IEA]; integral to membrane [goid 16021] [evidence IEA]	dJ55C23.6
C6orf48	-1.64771	8393383	NM_016947.1	Homo sapiens chromosome 6 open reading frame 48 (C6orf48), mRNA.		G8; D6S57
C6orf55	1.24869	21361740	NM_016485.3	Homo sapiens chromosome 6 open reading frame 55 (C6orf55), mRNA.		LIP5; SBP1; DRG-1; My012; HSPC228
C6orf62	1.51227	52627134	NM_030939.3	Homo sapiens chromosome 6 open reading frame 62 (C6orf62), mRNA.	biological process unknown [goid 4] [evidence ND ]; molecular function unknown [goid 5554] [evidence ND ]; cellular component unknown [goid 8372] [evidence ND ]	XTP12; FLJ12619; dJ30M3.2; Nbla00237; DKFZP564G182
C7orf10	1.8866	13376041	NM_024728.1	Homo sapiens chromosome 7 open reading frame 10 (C7orf10), mRNA.	metabolism [goid 8152] [evidence IEA]; transferase activity [goid 16740] [evidence IEA]	ORF19; DERP13; FLJ11808
C7orf21	-1.1989	31543199	NM_031434.2	Homo sapiens chromosome 7 open reading frame 21 (C7orf21), mRNA.	protein modification [goid 6464] [evidence IEA]; integral to membrane [goid 16021] [evidence IEA]	SB144; MGC5442
C7orf23	1.25776	34147374	NM_024315.2	Homo sapiens chromosome 7 open reading frame 23 (C7orf23), mRNA.	integral to membrane [goid 16021] [evidence IEA]	MGC4175; MM-TRAG
C7orf26	1.28519	21362069	NM_024067.2	Homo sapiens chromosome 7 open reading frame 26 (C7orf26), mRNA.		MGC2718
C7orf27	1.18345	52851444	NM_152743.2	Homo sapiens chromosome 7 open reading frame 27 (C7orf27), mRNA.	binding [goid 5488] [evidence IEA]	MGC22916
C7orf36	1.51213	21281666	NM_020192.1	Homo sapiens chromosome 7 open reading frame 36 (C7orf36), mRNA.		GK003
C8orf33	-1.18877	12751496	NM_023080.1	Homo sapiens chromosome 8 open reading frame 33 (C8orf33), mRNA.		FLJ20989
C8orf38	1.89685	22748880	NM_152416.1	Homo sapiens chromosome 8 open reading frame 38 (C8orf38), mRNA.		MGC40214
C8orf55	1.35628	7706199	NM_016647.1	Homo sapiens chromosome 8 open reading frame 55 (C8orf55), mRNA.	transport [goid 6810] [evidence IEA]; transporter activity [goid 5215] [evidence IEA]; binding [goid 5488] [evidence IEA]	DSCD75
C8orf76	1.31222	14249567	NM_032847.1	Homo sapiens chromosome 8 open reading frame 76 (C8orf76), mRNA.	binding [goid 5488] [evidence IEA]	MGC9784; FLJ14825
C9orf103	1.50844	48427668	NM_001001551.1	Homo sapiens chromosome 9 open reading frame 103 (C9orf103), mRNA.	amino acid biosynthesis [goid 8652] [evidence IEA]; carbohydrate metabolism [goid 5975] [evidence IEA]; shikimate kinase activity [goid 4765] [evidence IEA]; ATP binding [goid 5524] [evidence IEA]	bA522I20.2
C9orf10OS	1.39835	38502322	NM_198841.1	Homo sapiens chromosome 9 open reading frame 10 opposite strand (C9orf10OS), mRNA.		FLJ31534
C9orf111	-1.50496	38524588	NM_152286.2	Homo sapiens chromosome 9 open reading frame 111 (C9orf111), mRNA.	lipid metabolism [goid 6629] [evidence IEA]	FLJ31318; FLJ43070; FLJ44279; RP11-48C7.2
C9orf123	1.43907	62955828	NM_033428.1	Homo sapiens chromosome 9 open reading frame 123 (C9orf123), mRNA.	membrane [goid 16020] [evidence IEA]; integral to membrane [goid 16021] [evidence IEA]	MGC4730
C9orf127	-1.38625	27552763	NM_016446.2	Homo sapiens chromosome 9 open reading frame 127 (C9orf127), mRNA.	cell-matrix adhesion [goid 7160] [pmid 15498789] [evidence IMP]; regulation of progression through mitotic cell cycle [goid 7346] [pmid 15498789] [evidence TAS]; protein binding [goid 5515] [pmid 15498789] [evidence IPI]; cell surface [goid 9986] [pmid 15498789] [evidence IDA]; plasma membrane [goid 5886] [pmid 15498789] [evidence IDA]	NGX6; NAG-5; MGC120460; RP11-112J3.10
C9orf142	1.20371	39930540	NM_183241.1	Homo sapiens chromosome 9 open reading frame 142 (C9orf142), mRNA.
C9orf37	1.39888	63999354	NM_032937.3	Homo sapiens chromosome 9 open reading frame 37 (C9orf37), mRNA.
C9orf40	1.85598	8922232	NM_017998.1	Homo sapiens chromosome 9 open reading frame 40 (C9orf40), mRNA.	actin binding [goid 3779] [evidence IEA]	FLJ10110; FLJ25795
C9orf42	1.73958	49472829	NM_138333.3	Homo sapiens chromosome 9 open reading frame 42 (C9orf42), mRNA.		MGC17347
C9orf46	1.14548	8923931	NM_018465.1	Homo sapiens chromosome 9 open reading frame 46 (C9orf46), mRNA.	integral to membrane [goid 16021] [evidence IEA]	AD025; MDS030; FLJ14688; FLJ39176
C9orf48	2.05275	34916049	NM_194313.1	Homo sapiens chromosome 9 open reading frame 48 (C9orf48), mRNA.	microtubule-based movement [goid 7018] [evidence IEA]; microtubule motor activity [goid 3777] [evidence IEA]; ATP binding [goid 5524] [evidence IEA]; microtubule associated complex [goid 5875] [evidence IEA]	FLJ43884
C9orf5	1.41416	14042922	NM_032012.1	Homo sapiens chromosome 9 open reading frame 5 (C9orf5), mRNA.	biological process unknown [goid 4] [evidence ND ]; molecular function unknown [goid 5554] [evidence ND ]; integral to membrane [goid 16021] [pmid 10564813] [evidence NAS]	CG2; CG-2
C9orf7	-2.0379	8922115	NM_017586.1	Homo sapiens chromosome 9 open reading frame 7 (C9orf7), mRNA.	biological process unknown [goid 4] [evidence ND ]; molecular function unknown [goid 5554] [evidence ND ]; membrane [goid 16020] [evidence IEA]; integral to membrane [goid 16021] [evidence IEA]	D9S2135
C9orf74	1.17995	13569869	NM_030914.1	Homo sapiens chromosome 9 open reading frame 74 (C9orf74), mRNA.		MGC2668; RP11-339B21.4
C9orf76	1.85078	13376426	NM_024945.1	Homo sapiens chromosome 9 open reading frame 76 (C9orf76), mRNA.	nucleic acid binding [goid 3676] [evidence IEA]	RMI1; BLAP75; FLJ12888; RP11-346I8.1
C9orf78	1.36419	24475983	NM_016482.2	Homo sapiens chromosome 9 open reading frame 78 (C9orf78), transcript variant 1, mRNA.		HSPC220; bA409K20.3
C9orf88	-1.2069	51093862	NM_022833.2	Homo sapiens chromosome 9 open reading frame 88 (C9orf88), mRNA.		MEG-3; FLJ13518; FLJ22151; FLJ22298; bA356B19.6; DKFZP434H0820; RP11-356B19.6
C9orf9	-1.8922	33285005	NM_018956.3	Homo sapiens chromosome 9 open reading frame 9 (C9orf9), mRNA.
CA11	-2.82844	62388873	NM_001217.3	Homo sapiens carbonic anhydrase XI (CA11), mRNA.	one-carbon compound metabolism [goid 6730] [evidence IEA]; zinc ion binding [goid 8270] [evidence IEA]; carbonate dehydratase activity [goid 4089] [pmid 9878252] [evidence TAS]	CARP2; CA-RP XI
CA5B	-1.37868	37577155	NM_007220.2	Homo sapiens carbonic anhydrase VB, mitochondrial (CA5B), nuclear gene encoding mitochondrial protein, mRNA.	one-carbon compound metabolism [goid 6730] [evidence IEA]; metal ion binding [goid 46872] [evidence IEA]; lyase activity [goid 16829] [evidence IEA]; zinc ion binding [goid 8270] [evidence IEA]; carbonate dehydratase activity [goid 4089] [pmid 10409679] [evidence TAS]; mitochondrion [goid 5739] [pmid 10409679] [evidence TAS]	MGC39962
CABC1	1.18444	34147521	NM_020247.3	Homo sapiens chaperone, ABC1 activity of bc1 complex like (S. pombe) (CABC1), mRNA.	protein folding [goid 6457] [evidence IEA]; unfolded protein binding [goid 51082] [evidence IEA]; mitochondrion [goid 5739] [evidence IEA]	COQ8; ADCK3
CABLES1	1.43224	24308407	NM_138375.1	Homo sapiens Cdk5 and Abl enzyme substrate 1 (CABLES1), mRNA.	cell division [goid 51301] [evidence IEA]; regulation of cell cycle [goid 74] [evidence IEA]; protein binding [goid 5515] [pmid 11706030] [evidence IPI]; nucleus [goid 5634] [evidence IEA]	HsT2563; FLJ35924
CACNG6	-3.56227	22027559	NM_031897.2	Homo sapiens calcium channel, voltage-dependent, gamma subunit 6 (CACNG6), transcript variant 3, mRNA.	ion transport [goid 6811] [evidence IEA]; calcium ion transport [goid 6816] [pmid 11170751] [evidence NAS]; structural molecule activity [goid 5198] [evidence IEA]; voltage-gated calcium channel activity [goid 5245] [pmid 11170751] [evidence NAS]; calcium ion binding [goid 5509] [evidence IEA]; tight junction [goid 5923] [evidence IEA]; voltage-gated calcium channel complex [goid 5891] [pmid 1117…
CALB2	-4.76824	6031158	NM_001740.2	Homo sapiens calbindin 2, 29kDa (calretinin) (CALB2), transcript variant CALB2, mRNA.	calcium ion binding [goid 5509] [evidence IEA]	CAL2
CALD1	-2.1711	44680104	NM_033138.2	Homo sapiens caldesmon 1 (CALD1), transcript variant 1, mRNA.	muscle contraction [goid 6936] [evidence IEA]; cell motility [goid 6928] [pmid 16130169] [evidence TAS]; tropomyosin binding [goid 5523] [pmid 1555769] [evidence TAS]; actin binding [goid 3779] [pmid 1555769] [evidence TAS]; myosin binding [goid 17022] [evidence IEA]; calmodulin binding [goid 5516] [pmid 1555769] [evidence TAS]; cytoskeleton [goid 5856] [pmid 16130169] [evidence TAS]	CDM; H-CAD; L-CAD; NAG22; MGC21352
CALM1	2.13583	31377794	NM_006888.2	Homo sapiens calmodulin 1 (phosphorylase kinase, delta) (CALM1), mRNA.	G-protein coupled receptor protein signaling pathway [goid 7186] [pmid 10899953] [evidence TAS]; N-terminal myristoylation domain binding [goid 31997] [pmid 15632291] [evidence IPI]; calcium ion binding [goid 5509] [pmid 9681195] [evidence TAS]; protein binding [goid 5515] [pmid 14613930] [evidence NAS]; cytoplasm [goid 5737] [pmid 10899953] [evidence TAS]; plasma membrane [goid 5886] [pmid 10899…	CAMI; PHKD; DD132; CALML2
CALML4	-1.69326	72534759	NM_001031733.1	Homo sapiens calmodulin-like 4 (CALML4), transcript variant 1, mRNA.	muscle development [goid 7517] [evidence IEA]; calcium ion binding [goid 5509] [evidence IEA]; motor activity [goid 3774] [evidence IEA]; myosin [goid 16459] [evidence IEA]	MGC4809; NY-BR-20
CAMK2N1	-1.26986	31324542	NM_018584.4	Homo sapiens calcium/calmodulin-dependent protein kinase II inhibitor 1 (CAMK2N1), mRNA.	cell migration [goid 16477] [pmid 11919189] [evidence TAS]; cell adhesion [goid 7155] [pmid 11919189] [evidence TAS]; kinase activity [goid 16301] [evidence IEA]; protein binding [goid 5515] [pmid 11919189] [evidence TAS]; ruffle [goid 1726] [pmid 11919189] [evidence IDA]; cytosol [goid 5829] [pmid 11919189] [evidence IDA]; lamellipodium [goid 30027] [pmid 11919189] [evidence IDA]	PRO1489; MGC22256; CaMKIINalpha; RP11-401M16.1
CAMSAP1	1.34542	40538729	NM_015447.1	Homo sapiens calmodulin regulated spectrin-associated protein 1 (CAMSAP1), mRNA.	catalytic activity [goid 3824] [evidence IEA]	PRO2405; FLJ31228; bA100C15.1; DKFZP434F195; DKFZp434G2311; RP11-100C15.2
CAMSAP1L1	1.25603	44955928	NM_203459.1	Homo sapiens calmodulin regulated spectrin-associated protein 1-like 1 (CAMSAP1L1), mRNA.		KIAA1078; RP11-93N17.1
CAPN1	-1.35525	12408655	NM_005186.2	Homo sapiens calpain 1, (mu/I) large subunit (CAPN1), mRNA.	positive regulation of cell proliferation [goid 8284] [pmid 8702541] [evidence TAS]; proteolysis and peptidolysis [goid 6508] [evidence IEA]; calcium ion binding [goid 5509] [evidence IEA]; calpain activity [goid 4198] [evidence IEA]; intracellular [goid 5622] [evidence IEA]	CANP; muCL; CANPL1; muCANP
CAPN3	-1.60996	27765081	NM_000070.2	Homo sapiens calpain 3, (p94) (CAPN3), transcript variant 1, mRNA.	proteolysis and peptidolysis [goid 6508] [pmid 9642272] [evidence TAS]; muscle development [goid 7517] [pmid 9642272] [evidence TAS]; calcium ion binding [goid 5509] [evidence IEA]; calpain activity [goid 4198] [pmid 9642272] [evidence TAS]; signal transducer activity [goid 4871] [pmid 7720071] [evidence TAS]; intracellular [goid 5622] [pmid 7720071] [evidence TAS]	p94; CANP3; LGMD2; nCL-1; CANPL3; LGMD2A; MGC4403; MGC10767; MGC11121; MGC14344
CAPN5	-1.21686	37577156	NM_004055.3	Homo sapiens calpain 5 (CAPN5), mRNA.	signal transduction [goid 7165] [pmid 9339374] [evidence TAS]; proteolysis and peptidolysis [goid 6508] [evidence IEA]; calpain activity [goid 4198] [pmid 9339374] [evidence TAS]; intracellular [goid 5622] [evidence IEA]	HTRA3; nCL-3; FLJ46245
CAPNS1	-1.62416	51599150	NM_001003962.1	Homo sapiens calpain, small subunit 1 (CAPNS1), transcript variant 2, mRNA.	positive regulation of cell proliferation [goid 8284] [pmid 8702541] [evidence TAS]; calpain activity [goid 4198] [pmid 8702541] [evidence TAS]; calcium ion binding [goid 5509] [evidence IEA]	30K; CANP; CDPS; CANPS; CAPN4; CALPAIN4
CAPS	-1.54224	18104963	NM_080590.1	Homo sapiens calcyphosine (CAPS), transcript variant 2, mRNA.	intracellular signaling cascade [goid 7242] [pmid 2540953] [evidence TAS]; calcium ion binding [goid 5509] [pmid 2540953] [evidence TAS]	CAPS1
CAPS	-1.65975	18104965	NM_004058.2	Homo sapiens calcyphosine (CAPS), transcript variant 1, mRNA.	intracellular signaling cascade [goid 7242] [pmid 2540953] [evidence TAS]; calcium ion binding [goid 5509] [pmid 2540953] [evidence TAS]	CAPS1
CAPZA2	1.15116	41327721	NM_006136.2	Homo sapiens capping protein (actin filament) muscle Z-line, alpha 2 (CAPZA2), mRNA.	barbed-end actin filament capping [goid 51016] [evidence IEA]; protein complex assembly [goid 6461] [pmid 9331217] [evidence TAS]; actin cytoskeleton organization and biogenesis [goid 30036] [evidence IEA]; cell motility [goid 6928] [pmid 9331217] [evidence TAS]; actin binding [goid 3779] [evidence IEA]; F-actin capping protein complex [goid 8290] [pmid 9331217] [evidence TAS]	CAPZ; CAPPA2
CAPZB	-1.23966	4826658	NM_004930.1	Homo sapiens capping protein (actin filament) muscle Z-line, beta (CAPZB), mRNA.	barbed-end actin filament capping [goid 51016] [evidence IEA]; actin cytoskeleton organization and biogenesis [goid 30036] [evidence IEA]; cell motility [goid 6928] [pmid 16130169] [evidence TAS]; actin binding [goid 3779] [pmid 7665558] [evidence TAS]; F-actin capping protein complex [goid 8290] [pmid 7665558] [evidence TAS]	CAPB; CAPZ; CAPPB; MGC104401; MGC129749; MGC129750
CARHSP1	-1.32556	7656994	NM_014316.1	Homo sapiens calcium regulated heat stable protein 1, 24kDa (CARHSP1), mRNA.	regulation of transcription, DNA-dependent [goid 6355] [evidence IEA]; intracellular signaling cascade [goid 7242] [pmid 9712905] [evidence TAS]; phosphatase binding [goid 19902] [pmid 12801884] [evidence NAS]; DNA binding [goid 3677] [evidence IEA]	CSDC1; CRHSP-24
CART1	-1.28	5901917	NM_006982.1	Homo sapiens cartilage paired-class homeoprotein 1 (CART1), mRNA.	cartilage condensation [goid 1502] [pmid 8756334] [evidence TAS]; regulation of transcription, DNA-dependent [goid 6355] [evidence IEA]; transcription from RNA polymerase II promoter [goid 6366] [pmid 8756334] [evidence TAS]; development [goid 7275] [pmid 8756334] [evidence TAS]; brain development [goid 7420] [pmid 8673125] [evidence TAS]; transcription corepressor activity [goid 3714] [pmid 8756…
CAST	-1.39894	27765082	NM_001750.4	Homo sapiens calpastatin (CAST), transcript variant 1, mRNA.	calpain inhibitor activity [goid 30161] [evidence IEA]	BS-17; MGC9402
CATSPER1	-1.72097	26051219	NM_053054.2	Homo sapiens cation channel, sperm associated 1 (CATSPER1), mRNA.	cation transport [goid 6812] [evidence IEA]; cation channel activity [goid 5261] [evidence IEA]; membrane [goid 16020] [evidence IEA]	CATSPER; MGC33335; MGC33368
CBLB	-1.43358	54112419	NM_170662.3	Homo sapiens Cas-Br-M (murine) ecotropic retroviral transforming sequence b (CBLB), mRNA.	cell surface receptor linked signal transduction [goid 7166] [evidence IEA]; NLS-bearing substrate-nucleus import [goid 6607] [pmid 7784085] [evidence TAS]; protein ubiquitination [goid 16567] [evidence IEA]; ubiquitin-protein ligase activity [goid 4842] [evidence IEA]; zinc ion binding [goid 8270] [pmid 7784085] [evidence TAS]; calcium ion binding [goid 5509] [evidence IEA]; signal transducer ac…	RNF56; Nbla00127; DKFZp779A0729; DKFZp686J10223
CBLN1	7.29267	4757921	NM_004352.1	Homo sapiens cerebellin 1 precursor (CBLN1), mRNA.	synaptic transmission [goid 7268] [pmid 1704129] [evidence TAS]; neurogenesis [goid 7399] [pmid 1704129] [evidence TAS]; synaptosome [goid 19717] [evidence IEA]; membrane [goid 16020] [evidence IEA]
CBR3	-1.40269	62240998	NM_001236.3	Homo sapiens carbonyl reductase 3 (CBR3), mRNA.	metabolism [goid 8152] [evidence IEA]; oxidoreductase activity [goid 16491] [evidence IEA]; carbonyl reductase (NADPH) activity [goid 4090] [pmid 9740676] [evidence TAS]; cytosol [goid 5829] [evidence NR ]	hCBR3
CBR4	1.4117	55775472	NM_032783.3	Homo sapiens carbonic reductase 4 (CBR4), mRNA.	metabolism [goid 8152] [evidence IEA]; oxidoreductase activity [goid 16491] [evidence IEA]	FLJ14431
CBX3	-1.49253	20544150	NM_016587.2	Homo sapiens chromobox homolog 3 (HP1 gamma homolog, Drosophila) (CBX3), transcript variant 2, mRNA.	regulation of transcription, DNA-dependent [goid 6355] [evidence IEA]; transcription [goid 6350] [evidence IEA]; chromatin modification [goid 16568] [evidence IEA]; chromatin assembly or disassembly [goid 6333] [evidence IEA]; protein binding [goid 5515] [pmid 10330177] [evidence IPI]; chromatin binding [goid 3682] [pmid 8663349] [evidence TAS]; chromatin [goid 785] [evidence IEA]; nucleus [goid …	HECH; HP1-GAMMA; HP1Hs-gamma
CBX6	1.57464	46852391	NM_014292.3	Homo sapiens chromobox homolog 6 (CBX6), mRNA.	regulation of transcription, DNA-dependent [goid 6355] [evidence IEA]; transcription [goid 6350] [evidence IEA]; chromatin assembly or disassembly [goid 6333] [evidence IEA]; chromatin modification [goid 16568] [evidence IEA]; chromatin binding [goid 3682] [evidence IEA]; chromatin [goid 785] [evidence IEA]; nucleus [goid 5634] [evidence IEA]
CCAR1	1.57423	46852387	NM_018237.2	Homo sapiens cell division cycle and apoptosis regulator 1 (CCAR1), mRNA.	calcium ion binding [goid 5509] [evidence IEA]; protein binding [goid 5515] [pmid 14743216] [evidence IPI]; DNA binding [goid 3677] [evidence IEA]	CARP1; CARP-1; RP11-437A18.1
CCDC12	-1.18027	21389496	NM_144716.1	Homo sapiens coiled-coil domain containing 12 (CCDC12), mRNA.		FLJ39430; MGC23918
CCDC14	1.49898	40255224	NM_022757.3	Homo sapiens coiled-coil domain containing 14 (CCDC14), mRNA.	electron transport [goid 6118] [evidence IEA]; electron transporter activity [goid 5489] [evidence IEA]; copper ion binding [goid 5507] [evidence IEA]	FLJ12892; DKFZp434L1050
CCDC15	2.13833	13376518	NM_025004.1	Homo sapiens coiled-coil domain containing 15 (CCDC15), mRNA.		FLJ13215
CCDC24	-1.29049	22749046	NM_152499.1	Homo sapiens coiled-coil domain containing 24 (CCDC24), mRNA.		MGC45441; RP5-1198O20.2
CCDC32	1.22411	33086946	NM_052849.2	Homo sapiens coiled-coil domain containing 32 (CCDC32), mRNA.		FLJ25915; MGC20481
CCDC34	1.24794	63054847	NM_030771.1	Homo sapiens coiled-coil domain containing 34 (CCDC34), transcript variant 1, mRNA.		L15; RAMA3; NY-REN-41
CCDC45	1.39448	19923898	NM_138363.1	Homo sapiens coiled-coil domain containing 45 (CCDC45), mRNA.	protein binding [goid 5515] [pmid 15231747] [evidence IPI]
CCDC5	-1.20222	34147542	NM_138443.2	Homo sapiens coiled-coil domain containing 5 (spindle associated) (CCDC5), mRNA.	cell division [goid 51301] [evidence IEA]; mitosis [goid 7067] [evidence IEA]; cell cycle [goid 7049] [evidence IEA]; microtubule [goid 5874] [evidence IEA]	HEI-C; HsT1461; FLJ40084
CCDC51	1.3688	21362023	NM_024661.2	Homo sapiens coiled-coil domain containing 51 (CCDC51), mRNA.		FLJ12436
CCDC53	1.26532	7705621	NM_016053.1	Homo sapiens coiled-coil domain containing 53 (CCDC53), mRNA.	biological process unknown [goid 4] [evidence ND ]; molecular function unknown [goid 5554] [evidence ND ]; cellular component unknown [goid 8372] [evidence ND ]	CGI-116
CCDC58	-2.0029	65301162	NM_001017928.2	Homo sapiens coiled-coil domain containing 58 (CCDC58), mRNA.		FLJ33273
CCDC64	3.80217	46409267	NM_207311.1	Homo sapiens coiled-coil domain containing 64 (CCDC64), mRNA.		FLJ26450; H_267D11.1
CCDC66	1.86215	60302909	NM_001012506.1	Homo sapiens coiled-coil domain containing 66 (CCDC66), mRNA.	catalytic activity [goid 3824] [evidence IEA]
CCDC72	1.31586	55926211	NM_015933.2	Homo sapiens coiled-coil domain containing 72 (CCDC72), mRNA.		HSPC016
CCM2	1.47458	71067339	NM_031443.3	Homo sapiens cerebral cavernous malformation 2 (CCM2), transcript variant 2, mRNA.		C7orf22; MGC4067; MGC4607; PP10187; MGC74868
CCNA2	-1.24529	16950653	NM_001237.2	Homo sapiens cyclin A2 (CCNA2), mRNA.	cell division [goid 51301] [evidence IEA]; regulation of cyclin dependent protein kinase activity [goid 79] [evidence NR ]; mitosis [goid 7067] [evidence IEA]; cell cycle [goid 7049] [evidence IEA]; mitotic G2 checkpoint [goid 7095] [pmid 1312467] [evidence TAS]; protein binding [goid 5515] [pmid 7630397] [evidence IPI]; nucleus [goid 5634] [evidence IEA]	CCN1; CCNA
CCNB1IP1	-1.28354	33519433	NM_021178.2	Homo sapiens cyclin B1 interacting protein 1 (CCNB1IP1), transcript variant 1, mRNA.	ubiquitin cycle [goid 6512] [evidence IEA]; metal ion binding [goid 46872] [evidence IEA]; zinc ion binding [goid 8270] [evidence IEA]; ligase activity [goid 16874] [evidence IEA]; nucleus [goid 5634] [evidence IEA]	HEI10; C14orf18
CCNB2	-1.35302	10938017	NM_004701.2	Homo sapiens cyclin B2 (CCNB2), mRNA.	cell division [goid 51301] [evidence IEA]; mitosis [goid 7067] [evidence IEA]; regulation of cell cycle [goid 74] [evidence IEA]; cell cycle [goid 7049] [evidence IEA]; protein binding [goid 5515] [pmid 15232106] [evidence IPI]; nucleus [goid 5634] [evidence IEA]	HsT17299
CCND1	1.49593	16950654	NM_053056.1	Homo sapiens cyclin D1 (PRAD1: parathyroid adenomatosis 1) (CCND1), mRNA.	cell division [goid 51301] [evidence IEA]; regulation of cell cycle [goid 74] [evidence IEA]; G1/S transition of mitotic cell cycle [goid 82] [evidence NAS]; protein binding [goid 5515] [pmid 15232106] [evidence IPI]; nucleus [goid 5634] [evidence IEA]	BCL1; PRAD1; U21B31; D11S287E; cyclin D1
CCND3	1.38425	16950657	NM_001760.2	Homo sapiens cyclin D3 (CCND3), mRNA.	cell division [goid 51301] [evidence IEA]; regulation of cell cycle [goid 74] [pmid 1386336] [evidence TAS]; cell cycle [goid 7049] [evidence IEA]; protein binding [goid 5515] [pmid 15232106] [evidence IPI]; nucleus [goid 5634] [evidence IEA]
CCNF	-1.24188	4502620	NM_001761.1	Homo sapiens cyclin F (CCNF), mRNA.	cell division [goid 51301] [evidence IEA]; mitosis [goid 7067] [evidence IEA]; regulation of cell cycle [goid 74] [pmid 7896286] [evidence TAS]; nucleus [goid 5634] [evidence IEA]	FBX1; FBXO1
CCNI	-1.27811	17738314	NM_006835.2	Homo sapiens cyclin I (CCNI), mRNA.	spermatogenesis [goid 7283] [pmid 9705831] [evidence NAS]; regulation of cell cycle [goid 74] [evidence IEA]	CYI; CYC1
CCNK	1.20781	38176157	NM_003858.2	Homo sapiens cyclin K (CCNK), mRNA.	cell division [goid 51301] [evidence IEA]; regulation of cyclin dependent protein kinase activity [goid 79] [pmid 9632813] [evidence TAS]; mitosis [goid 7067] [evidence IEA]; regulation of transcription, DNA-dependent [goid 6355] [evidence IEA]; transcription [goid 6350] [evidence IEA]; transcription from RNA polymerase II promoter [goid 6366] [pmid 9632813] [evidence TAS]	CPR4; MGC9113
CCS	-1.2253	4826664	NM_005125.1	Homo sapiens copper chaperone for superoxide dismutase (CCS), mRNA.	metal ion transport [goid 30001] [evidence IEA]; superoxide metabolism [goid 6801] [pmid 9295278] [evidence TAS]; intracellular copper ion transport [goid 15680] [pmid 9726962] [evidence TAS]; protein folding [goid 6457] [evidence IEA]; metal ion binding [goid 46872] [evidence IEA]; unfolded protein binding [goid 51082] [evidence IEA]; copper ion binding [goid 5507] [pmid 9726962] [evidence TAS];…
CCT4	1.28244	38455426	NM_006430.2	Homo sapiens chaperonin containing TCP1, subunit 4 (delta) (CCT4), mRNA.	protein folding [goid 6457] [pmid 9819444] [evidence TAS]; regulation of cell cycle [goid 74] [pmid 9819444] [evidence TAS]; nucleotide binding [goid 166] [evidence IEA]; ATP binding [goid 5524] [evidence IEA]; unfolded protein binding [goid 51082] [pmid 8626763] [evidence TAS]; cytoplasm [goid 5737] [evidence NAS]	SRB; Cctd; MGC126164; MGC126165
CCT5	1.93006	58331232	NM_012073.3	Homo sapiens chaperonin containing TCP1, subunit 5 (epsilon) (CCT5), mRNA.	protein folding [goid 6457] [evidence IEA]; nucleotide binding [goid 166] [evidence IEA]; ATP binding [goid 5524] [evidence IEA]; unfolded protein binding [goid 51082] [evidence IEA]	CCTE; KIAA0098; CCT-epsilon; TCP-1-epsilon
CD151	-1.32545	34328913	NM_004357.3	Homo sapiens CD151 antigen (CD151), transcript variant 4, mRNA.	sensory perception of sound [goid 7605] [evidence IEA]; visual perception [goid 7601] [evidence IEA]; cell adhesion [goid 7155] [pmid 9602068] [evidence NAS]; protein binding [goid 5515] [pmid 14676841] [evidence IPI]; membrane fraction [goid 5624] [pmid 8627808] [evidence TAS]; integral to membrane [goid 16021] [evidence IEA]; integral to plasma membrane [goid 5887] [pmid 8627808] [evidence TAS]…	GP27; SFA1; PETA-3; TSPAN24
CD1D	1.90505	34419629	NM_001766.2	Homo sapiens CD1D antigen, d polypeptide (CD1D), mRNA.	detection of bacteria [goid 16045] [pmid 14500461] [evidence TAS]; antigen presentation, endogenous lipid antigen [goid 48006] [pmid 10523605] [evidence IDA]; T cell selection [goid 45058] [pmid 14500461] [evidence TAS]; antigen presentation, endogenous peptide antigen [goid 48004] [pmid 9209486] [evidence NAS]; positive regulation of innate immune response [goid 45089] [pmid 14500461] [evidence …
CD2BP2	-1.27637	5174408	NM_006110.1	Homo sapiens CD2 antigen (cytoplasmic tail) binding protein 2 (CD2BP2), mRNA.	antimicrobial humoral response (sensu Vertebrata) [goid 19735] [evidence NR ]; cytoplasm [goid 5737] [pmid 9843987] [evidence TAS]	FWP010
CD46	1.52801	27502403	NM_153826.2	Homo sapiens CD46 antigen, complement regulatory protein (CD46), transcript variant d, mRNA.	innate immune response [goid 45087] [evidence IEA]; complement activation, classical pathway [goid 6958] [evidence IEA]; receptor activity [goid 4872] [pmid 8402913] [evidence TAS]; integral to plasma membrane [goid 5887] [pmid 1711570] [evidence TAS]; plasma membrane [goid 5886] [pmid 1711570] [evidence NAS]	MCP; TLX; MIC10; TRA2.10; MGC26544
CD47	1.45704	68223316	NM_001025080.1	Homo sapiens CD47 antigen (Rh-related antigen, integrin-associated signal transducer) (CD47), transcript variant 4, mRNA.	cell-matrix adhesion [goid 7160] [evidence NR ]; cell adhesion [goid 7155] [evidence IEA]; integrin-mediated signaling pathway [goid 7229] [pmid 8294396] [evidence TAS]; protein binding [goid 5515] [evidence IEA]; integral to plasma membrane [goid 5887] [pmid 7998989] [evidence TAS]; plasma membrane [goid 5886] [pmid 10429193] [evidence TAS]	IAP; OA3; MER6
CD58	1.48342	4502676	NM_001779.1	Homo sapiens CD58 antigen, (lymphocyte function-associated antigen 3) (CD58), mRNA.	cell-cell adhesion [goid 16337] [pmid 7544493] [evidence NAS]; antimicrobial humoral response (sensu Vertebrata) [goid 19735] [evidence NR ]; protein binding [goid 5515] [pmid 7544493] [evidence IPI]; membrane fraction [goid 5624] [evidence NR ]; membrane [goid 16020] [evidence IEA]; integral to plasma membrane [goid 5887] [pmid 7544493] [evidence NAS]	LFA3; LFA-3
CD68	-2.02279	4557434	NM_001251.1	Homo sapiens CD68 antigen (CD68), mRNA.	membrane fraction [goid 5624] [pmid 7680921] [evidence TAS]; membrane [goid 16020] [evidence IEA]; integral to membrane [goid 16021] [pmid 7680921] [evidence TAS]; lysosome [goid 5764] [evidence IEA]	SCARD1
CD99L2	1.22993	71067334	NM_134446.2	Homo sapiens CD99 antigen-like 2 (CD99L2), transcript variant 2, mRNA.		MIC2L1; DKFZp761H2024
CDA08	1.24257	21361932	NM_030790.2	Homo sapiens T-cell immunomodulatory protein (CDA08), mRNA.	cell-matrix adhesion [goid 7160] [evidence IEA]; integrin complex [goid 8305] [evidence IEA]; integral to membrane [goid 16021] [evidence IEA]	TIP
CDC14B	1.31221	15451934	NM_003671.2	Homo sapiens CDC14 cell division cycle 14 homolog B (S. cerevisiae) (CDC14B), transcript variant 1, mRNA.	protein amino acid dephosphorylation [goid 6470] [pmid 9367992] [evidence NAS]; protein tyrosine/serine/threonine phosphatase activity [goid 8138] [evidence IEA]; hydrolase activity [goid 16787] [evidence IEA]; protein serine/threonine phosphatase activity [goid 4722] [pmid 9367992] [evidence IDA]; protein tyrosine phosphatase activity [goid 4725] [pmid 9367992] [evidence IDA]; nucleus [goid 5634…	CDC14B3; Cdc14B1; Cdc14B2; hCDC14B
CDC20	-1.43624	4557436	NM_001255.1	Homo sapiens CDC20 cell division cycle 20 homolog (S. cerevisiae) (CDC20), mRNA.	cell division [goid 51301] [evidence IEA]; mitosis [goid 7067] [evidence IEA]; ubiquitin-dependent protein catabolism [goid 6511] [pmid 9682218] [evidence TAS]; regulation of cell cycle [goid 74] [pmid 7513050] [evidence TAS]; ubiquitin cycle [goid 6512] [evidence IEA]; protein binding [goid 5515] [pmid 14743218] [evidence IPI]; spindle [goid 5819] [pmid 7513050] [evidence TAS]	p55CDC; bA276H19.3
CDC23	1.23253	16554575	NM_004661.2	Homo sapiens CDC23 (cell division cycle 23, yeast, homolog) (CDC23), mRNA.	regulation of mitotic metaphase/anaphase transition [goid 30071] [pmid 9790767] [evidence IDA]; cell division [goid 51301] [evidence IEA]; ubiquitin-dependent protein catabolism [goid 6511] [pmid 9790767] [evidence TAS]; regulation of cell cycle [goid 74] [pmid 9469815] [evidence NAS]; ubiquitin cycle [goid 6512] [evidence IEA]; mitotic metaphase plate congression [goid 7080] [pmid 14657031] [evi…	APC8
CDC25A	1.38281	42490757	NM_001789.2	Homo sapiens cell division cycle 25A (CDC25A), transcript variant 1, mRNA.	cell proliferation [goid 8283] [pmid 11139144] [evidence TAS]; cell division [goid 51301] [evidence IEA]; regulation of cyclin dependent protein kinase activity [goid 79] [pmid 11139144] [evidence TAS]; mitosis [goid 7067] [evidence IEA]; protein amino acid dephosphorylation [goid 6470] [evidence IEA]; hydrolase activity [goid 16787] [evidence IEA]; protein tyrosine phosphatase activity [goid 472…	CDC25A2
CDC26	-1.21889	38683841	NM_139286.3	Homo sapiens cell division cycle 26 (CDC26), mRNA.	cell division [goid 51301] [evidence IEA]; anaphase-promoting complex [goid 5680] [pmid 10922056] [evidence IDA]	C9orf17
CDC2L2	-1.34585	16357481	NM_033528.1	Homo sapiens cell division cycle 2-like 2 (PITSLRE proteins) (CDC2L2), transcript variant 3, mRNA.	regulation of transcription, DNA-dependent [goid 6355] [pmid 9750192] [evidence NAS]; cell division [goid 51301] [evidence IEA]; apoptosis [goid 6915] [pmid 9750192] [evidence NAS]; mitosis [goid 7067] [pmid 1639388] [evidence NAS]; regulation of cell cycle [goid 74] [pmid 12501247] [evidence IEP]; regulation of cell growth [goid 1558] [pmid 10882096] [evidence IEP]; protein amino acid phosphoryl…	CDC2L3; p58GTA; PITSLRE; CDK11-p46; CDK11-p58; MGC131975; CDK11-p110
CDC2L6	1.19914	49355783	NM_015076.3	Homo sapiens cell division cycle 2-like 6 (CDK8-like) (CDC2L6), mRNA.	cell division [goid 51301] [evidence IEA]; protein amino acid phosphorylation [goid 6468] [evidence IEA]; protein serine/threonine kinase activity [goid 4674] [evidence IEA]; transferase activity [goid 16740] [evidence IEA]; nucleotide binding [goid 166] [evidence IEA]; ATP binding [goid 5524] [evidence IEA]	CDK11; KIAA1028; bA346C16.3
CDC42	-1.46543	16357471	NM_044472.1	Homo sapiens cell division cycle 42 (GTP binding protein, 25kDa) (CDC42), transcript variant 2, mRNA.	establishment and/or maintenance of cell polarity [goid 7163] [pmid 11260256] [evidence TAS]; positive regulation of pseudopodium formation [goid 31274] [pmid 11035016] [evidence IDA]; macrophage differentiation [goid 30225] [pmid 11260256] [evidence TAS]; regulation of cell growth [goid 1558] [evidence IEA]; G1 phase [goid 51318] [evidence IEA]; small GTPase mediated signal transduction [goid 72…	G25K; CDC42Hs
CDC42EP4	-1.38865	48375181	NM_012121.4	Homo sapiens CDC42 effector protein (Rho GTPase binding) 4 (CDC42EP4), mRNA.	regulation of cell shape [goid 8360] [evidence IEA]; cytoskeleton [goid 5856] [evidence IEA]	CEP4; BORG4; MGC3740; KAIA1777; MGC17125
CDC42EP5	-3.03932	30089965	NM_145057.2	Homo sapiens CDC42 effector protein (Rho GTPase binding) 5 (CDC42EP5), mRNA.	regulation of cell shape [goid 8360] [evidence IEA]; cytoskeleton [goid 5856] [evidence IEA]	CEP5; Borg3; MGC21945; MGC71153
CDC45L	1.55274	34335230	NM_003504.3	Homo sapiens CDC45 cell division cycle 45-like (S. cerevisiae) (CDC45L), mRNA.	DNA replication checkpoint [goid 76] [pmid 9660782] [evidence TAS]; DNA replication initiation [goid 6270] [pmid 9660782] [evidence TAS]; regulation of cell cycle [goid 74] [evidence IEA]; DNA replication [goid 6260] [evidence IEA]; protein binding [goid 5515] [pmid 15232106] [evidence IPI]; nucleus [goid 5634] [pmid 9660782] [evidence TAS]	CDC45; CDC45L2; PORC-PI-1
CDC6	2.14128	51944959	NM_001254.3	Homo sapiens CDC6 cell division cycle 6 homolog (S. cerevisiae) (CDC6), mRNA.	traversing start control point of mitotic cell cycle [goid 7089] [pmid 9566895] [evidence TAS]; DNA replication checkpoint [goid 76] [pmid 9566895] [evidence TAS]; negative regulation of DNA replication [goid 8156] [pmid 9566895] [evidence TAS]; cell cycle [goid 7049] [evidence IEA]; cell division [goid 51301] [evidence IEA]; regulation of cyclin dependent protein kinase activity [goid 79] [pmid …	CDC18L; HsCDC6; HsCDC18
CDC7	1.91233	11038647	NM_003503.2	Homo sapiens CDC7 cell division cycle 7 (S. cerevisiae) (CDC7), mRNA.	G1/S transition of mitotic cell cycle [goid 82] [pmid 9405610] [evidence TAS]; DNA replication initiation [goid 6270] [pmid 9250678] [evidence TAS]; negative regulation of cell proliferation [goid 8285] [pmid 9250678] [evidence TAS]; traversing start control point of mitotic cell cycle [goid 7089] [pmid 9250678] [evidence TAS]; cell cycle [goid 7049] [evidence IEA]; cell division [goid 51301] [ev…	Hsk1; CDC7L1; HsCDC7; huCDC7; MGC117361; MGC126237; MGC126238
CDCA5	1.17635	34147481	NM_080668.2	Homo sapiens cell division cycle associated 5 (CDCA5), mRNA.	mitotic chromosome condensation [goid 7076] [pmid 15837422] [evidence IMP]; cell cycle [goid 7049] [evidence IEA]; G1/S transition of mitotic cell cycle [goid 82] [pmid 15837422] [evidence IDA]; cell division [goid 51301] [evidence IEA]; mitosis [goid 7067] [pmid 15837422] [evidence IDA]; mitotic metaphase plate congression [goid 7080] [pmid 15837422] [evidence IMP]; protein binding [goid 5515] […	MGC16386
CDCA7	1.5946	22027513	NM_145810.1	Homo sapiens cell division cycle associated 7 (CDCA7), transcript variant 2, mRNA.	metal ion binding [goid 46872] [evidence IEA]; oxidoreductase activity [goid 16491] [evidence IEA]; copper ion binding [goid 5507] [evidence IEA]	JPO1; FLJ14722; FLJ14736; MGC34109
CDCA8	-1.23639	51593099	NM_018101.2	Homo sapiens cell division cycle associated 8 (CDCA8), mRNA.	cell division [goid 51301] [evidence IEA]	BOR; FLJ10468; FLJ12042
CDH13	1.32749	61676095	NM_001257.3	Homo sapiens cadherin 13, H-cadherin (heart) (CDH13), mRNA.	homophilic cell adhesion [goid 7156] [evidence IEA]; cell adhesion [goid 7155] [pmid 8673923] [evidence TAS]; calcium ion binding [goid 5509] [evidence IEA]; protein binding [goid 5515] [evidence IEA]; membrane [goid 16020] [evidence IEA]	CDHH
CDH3	5.62236	45269142	NM_001793.3	Homo sapiens cadherin 3, type 1, P-cadherin (placental) (CDH3), mRNA.	sensory perception [goid 7600] [evidence IEA]; visual perception [goid 7601] [evidence IEA]; homophilic cell adhesion [goid 7156] [evidence IEA]; cell adhesion [goid 7155] [pmid 2793940] [evidence TAS]; calcium ion binding [goid 5509] [evidence IEA]; protein binding [goid 5515] [evidence IEA]; membrane [goid 16020] [evidence IEA]; integral to membrane [goid 16021] [evidence IEA]	CDHP; HJMD; PCAD
CDK2	1.33338	16936527	NM_001798.2	Homo sapiens cyclin-dependent kinase 2 (CDK2), transcript variant 1, mRNA.	regulation of DNA replication [goid 6275] [pmid 9933170] [evidence TAS]; traversing start control point of mitotic cell cycle [goid 7089] [pmid 9933170] [evidence TAS]; cell cycle [goid 7049] [evidence IEA]; G2/M transition of mitotic cell cycle [goid 86] [pmid 1653904] [evidence TAS]; cell division [goid 51301] [evidence IEA]; mitosis [goid 7067] [evidence IEA]; positive regulation of cell proli…	p33(CDK2)
CDK2AP2	-1.24334	39725675	NM_005851.3	Homo sapiens CDK2-associated protein 2 (CDK2AP2), mRNA.		p14; DOC-1R
CDK5RAP1	1.27918	28872781	NM_016408.2	Homo sapiens CDK5 regulatory subunit associated protein 1 (CDK5RAP1), transcript variant 1, mRNA.	brain development [goid 7420] [pmid 10915792] [evidence NAS]; cell proliferation [goid 8283] [evidence ISS]; regulation of neuron differentiation [goid 45664] [pmid 10721722] [evidence NAS]; negative regulation of cyclin dependent protein kinase activity [goid 45736] [pmid 11882646] [evidence IDA]; metal ion binding [goid 46872] [evidence IEA]; 4 iron, 4 sulfur cluster binding [goid 51539] [evide…	C42; CGI-05; HSPC167; C20orf34; CDK5RAP1.3; CDK5RAP1.4
CDK6	-1.18035	45827787	NM_001259.5	Homo sapiens cyclin-dependent kinase 6 (CDK6), mRNA.	cell proliferation [goid 8283] [pmid 8114739] [evidence TAS]; cell cycle [goid 7049] [evidence IEA]; cell division [goid 51301] [evidence IEA]; regulation of cell cycle [goid 74] [pmid 8114739] [evidence TAS]; protein amino acid phosphorylation [goid 6468] [evidence IEA]; G1 phase of mitotic cell cycle [goid 80] [pmid 8114739] [evidence TAS]; nucleotide binding [goid 166] [evidence IEA]; protein …	PLSTIRE; MGC59692
CDK9	1.13362	17017983	NM_001261.2	Homo sapiens cyclin-dependent kinase 9 (CDC2-related kinase) (CDK9), mRNA.	cell proliferation [goid 8283] [pmid 8170997] [evidence TAS]; transcription initiation from RNA polymerase II promoter [goid 6367] [pmid 10866664] [evidence TAS]; RNA elongation from RNA polymerase II promoter [goid 6368] [pmid 10866664] [evidence TAS]; regulation of cell cycle [goid 74] [pmid 8170997] [evidence TAS]; protein amino acid phosphorylation [goid 6468] [evidence IEA]; nucleotide bindi…	TAK; C-2k; CDC2L4; PITALRE
CDKN1A	3.35217	17978494	NM_078467.1	Homo sapiens cyclin-dependent kinase inhibitor 1A (p21, Cip1) (CDKN1A), transcript variant 2, mRNA.	induction of apoptosis by intracellular signals [goid 8629] [pmid 9660939] [evidence TAS]; cell cycle arrest [goid 7050] [pmid 9822382] [evidence TAS]; cell cycle [goid 7049] [evidence IEA]; regulation of cyclin dependent protein kinase activity [goid 79] [pmid 8242751] [evidence TAS]; negative regulation of cell proliferation [goid 8285] [pmid 10692450] [evidence TAS]; metal ion binding [goid 46…	P21; CIP1; SDI1; WAF1; CAP20; CDKN1; MDA-6; p21CIP1
CDKN1B	-1.35192	17978497	NM_004064.2	Homo sapiens cyclin-dependent kinase inhibitor 1B (p27, Kip1) (CDKN1B), mRNA.	cell cycle arrest [goid 7050] [pmid 12093740] [evidence IMP]; cell cycle [goid 7049] [evidence IEA]; regulation of cyclin dependent protein kinase activity [goid 79] [pmid 8033212] [evidence TAS]; negative regulation of cell proliferation [goid 8285] [pmid 8033212] [evidence TAS]; cyclin-dependent protein kinase inhibitor activity [goid 4861] [pmid 10918569] [evidence TAS]; protein binding [goid …	KIP1; CDKN4; P27KIP1
CDKN2C	-2.27461	17981698	NM_078626.1	Homo sapiens cyclin-dependent kinase inhibitor 2C (p18, inhibits CDK4) (CDKN2C), transcript variant 2, mRNA.	cell cycle arrest [goid 7050] [pmid 8001816] [evidence TAS]; negative regulation of cell proliferation [goid 8285] [pmid 8001816] [evidence TAS]; cell cycle [goid 7049] [evidence IEA]; cyclin-dependent protein kinase inhibitor activity [goid 4861] [pmid 8001816] [evidence TAS]; cytoplasm [goid 5737] [pmid 8001816] [evidence TAS]; nucleus [goid 5634] [evidence NR ]	p18; INK4C; p18-INK4C
CDKN2C	-1.57095	17981697	NM_001262.2	Homo sapiens cyclin-dependent kinase inhibitor 2C (p18, inhibits CDK4) (CDKN2C), transcript variant 1, mRNA.	cell cycle arrest [goid 7050] [pmid 8001816] [evidence TAS]; negative regulation of cell proliferation [goid 8285] [pmid 8001816] [evidence TAS]; cell cycle [goid 7049] [evidence IEA]; cyclin-dependent protein kinase inhibitor activity [goid 4861] [pmid 8001816] [evidence TAS]; cytoplasm [goid 5737] [pmid 8001816] [evidence TAS]; nucleus [goid 5634] [evidence NR ]	p18; INK4C; p18-INK4C
CDS1	2.25646	22035623	NM_001263.2	Homo sapiens CDP-diacylglycerol synthase (phosphatidate cytidylyltransferase) 1 (CDS1), mRNA.	phospholipid biosynthesis [goid 8654] [evidence IEA]; signal transduction [goid 7165] [pmid 9115637] [evidence TAS]; visual perception [goid 7601] [pmid 9806839] [evidence TAS]; lipid metabolism [goid 6629] [pmid 8863531] [evidence TAS]; phosphatidate cytidylyltransferase activity [goid 4605] [evidence IEA]; magnesium ion binding [goid 287] [evidence IEA]; transferase activity [goid 16740] [evide…	CDS
CEBPD	-3.792	28872797	NM_005195.2	Homo sapiens CCAAT/enhancer binding protein (C/EBP), delta (CEBPD), mRNA.	regulation of transcription, DNA-dependent [goid 6355] [evidence IEA]; transcription [goid 6350] [evidence IEA]; transcription from RNA polymerase II promoter [goid 6366] [pmid 8314590] [evidence TAS]; DNA binding [goid 3677] [evidence IEA]; nucleus [goid 5634] [evidence IEA]	CELF; CRP3; C/EBP-delta; NF-IL6-beta
CEBPG	1.33862	34452718	NM_001806.2	Homo sapiens CCAAT/enhancer binding protein (C/EBP), gamma (CEBPG), mRNA.	positive regulation of interferon-gamma biosynthesis [goid 45078] [evidence ISS]; negative regulation of transcription factor activity [goid 43433] [pmid 7501458] [evidence ISS]; enucleate erythrocyte differentiation [goid 43353] [evidence ISS]; B cell differentiation [goid 30183] [evidence ISS]; chromatin remodeling [goid 6338] [evidence ISS]; immune response [goid 6955] [evidence ISS]; regulati…	GPE1BP; IG/EBP-1
CELSR3	1.20521	13325065	NM_001407.1	Homo sapiens cadherin, EGF LAG seven-pass G-type receptor 3 (flamingo homolog, Drosophila) (CELSR3), mRNA.	signal transduction [goid 7165] [evidence IEA]; development [goid 7275] [evidence IEA]; neuropeptide signaling pathway [goid 7218] [evidence IEA]; homophilic cell adhesion [goid 7156] [evidence IEA]; structural molecule activity [goid 5198] [evidence IEA]; receptor activity [goid 4872] [evidence IEA]; G-protein coupled receptor activity [goid 4930] [pmid 15203201] [evidence TAS]; calcium ion bind…	FMI1; EGFL1; HFMI1; MEGF2; CDHF11; RESDA1
CENPB	1.13133	51944960	NM_001810.5	Homo sapiens centromere protein B, 80kDa (CENPB), mRNA.	regulation of transcription [goid 45449] [evidence IEA]; satellite DNA binding [goid 3696] [pmid 1893793] [evidence NAS]; chromatin binding [goid 3682] [pmid 1893793] [evidence NAS]; DNA binding [goid 3677] [evidence IEA]; chromosome, pericentric region [goid 775] [pmid 1893793] [evidence NAS]; nucleus [goid 5634] [evidence IEA]
CENPF	1.38098	55770833	NM_016343.3	Homo sapiens centromere protein F, 350/400ka (mitosin) (CENPF), mRNA.	mitotic spindle checkpoint [goid 7094] [pmid 12974617] [evidence NAS]; cell proliferation [goid 8283] [pmid 15927522] [evidence NAS]; G2 phase of mitotic cell cycle [goid 85] [pmid 12154071] [evidence IMP]; response to drug [goid 42493] [pmid 12467231] [evidence NAS]; metaphase plate congression [goid 51310] [pmid 15870278] [evidence IDA]; regulation of myogenesis [goid 16202] [pmid 10373470] [ev…	CENF; PRO1779
CEP164	1.45238	50233867	NM_014956.3	Homo sapiens centrosomal protein 164kDa (CEP164), mRNA.		KIAA1052
CEP192	1.30401	50811888	NM_032142.2	Homo sapiens centrosomal protein 192kDa (CEP192), transcript variant 1, mRNA.
CEP290	1.49162	51890222	NM_025114.2	Homo sapiens centrosomal protein 290kDa (CEP290), mRNA.	cell surface [goid 9986] [pmid 12493773] [evidence IEP]	3H11; 3H11Ag; FLJ13615; FLJ21979; KIAA0373
CEP350	1.55335	18378734	NM_014810.2	Homo sapiens centrosomal protein 350kDa (CEP350), mRNA.		gm133; CAP350; KIAA0480; RP11-502H18.1
CEP55	1.27685	34147683	NM_018131.3	Homo sapiens centrosomal protein 55kDa (CEP55), mRNA.		URCC6; C10orf3; FLJ10540
CEP63	1.21852	22095366	NM_025180.2	Homo sapiens centrosomal protein 63kDa (CEP63), mRNA.	centrosome [goid 5813] [pmid 14654843] [evidence IDA]	FLJ13386
CERK	1.25387	32967302	NM_182661.1	Homo sapiens ceramide kinase (CERK), transcript variant 2, mRNA.	protein kinase C activation [goid 7205] [evidence IEA]; ceramide metabolism [goid 6672] [pmid 11956206] [evidence TAS]; transferase activity [goid 16740] [evidence IEA]; calcium- and calmodulin-dependent protein kinase activity [goid 4685] [pmid 11956206] [evidence IDA]; diacylglycerol kinase activity [goid 4143] [evidence IEA]; magnesium ion binding [goid 287] [pmid 10947957] [evidence IDA]; cal…	LK4; hCERK; FLJ21430; FLJ23239; KIAA1646; MGC131878; dA59H18.2; dA59H18.3; DKFZp434E0211
CETN2	1.37818	4757901	NM_004344.1	Homo sapiens centrin, EF-hand protein, 2 (CETN2), mRNA.	cell division [goid 51301] [evidence IEA]; mitosis [goid 7067] [pmid 8248209] [evidence NAS]; cell cycle [goid 7049] [evidence IEA]; calcium ion binding [goid 5509] [pmid 8248209] [evidence NAS]; protein binding [goid 5515] [pmid 12802058] [evidence IDA]; centrosome [goid 5813] [pmid 8248209] [evidence NAS]	CALT; CEN2
CFD	-2.00589	42544238	NM_001928.2	Homo sapiens complement factor D (adipsin) (CFD), mRNA.	complement activation, alternative pathway [goid 6957] [evidence IEA]; innate immune response [goid 45087] [evidence IEA]; proteolysis and peptidolysis [goid 6508] [pmid 1374388] [evidence TAS]; peptidase activity [goid 8233] [evidence IEA]; complement factor D activity [goid 3817] [pmid 1374388] [evidence TAS]	DF; ADN; PFD
CFDP1	-1.52943	49472826	NM_006324.2	Homo sapiens craniofacial development protein 1 (CFDP1), mRNA.	development [goid 7275] [evidence IEA]	p97; BCNT; CP27; SWC5; Yeti
CFI	-1.45041	4504578	NM_000204.1	Homo sapiens complement factor I (CFI), mRNA.	innate immune response [goid 45087] [evidence IEA]; complement activation, classical pathway [goid 6958] [evidence IEA]; proteolysis and peptidolysis [goid 6508] [evidence IEA]; peptidase activity [goid 8233] [evidence IEA]; scavenger receptor activity [goid 5044] [evidence IEA]; complement factor I activity [goid 3818] [pmid 8604219] [evidence TAS]; extracellular region [goid 5576] [evidence NR …	FI; IF; KAF; C3b-INA; factor I
CFL1	-1.13691	49472823	NM_005507.2	Homo sapiens cofilin 1 (non-muscle) (CFL1), mRNA.	anti-apoptosis [goid 6916] [pmid 16130169] [evidence TAS]; Rho protein signal transduction [goid 7266] [pmid 10436159] [evidence TAS]; actin cytoskeleton organization and biogenesis [goid 30036] [pmid 10436159] [evidence TAS]; actin binding [goid 3779] [evidence IEA]; protein binding [goid 5515] [pmid 12361576] [evidence IPI]; cytoskeleton [goid 5856] [evidence IEA]; cytoplasm [goid 5737] [pmid 1…	CFL
CGI-115	1.37546	31542299	NM_016052.2	Homo sapiens CGI-115 protein (CGI-115), mRNA.
CHAF1A	1.37468	50513244	NM_005483.2	Homo sapiens chromatin assembly factor 1, subunit A (p150) (CHAF1A), mRNA.	regulation of transcription, DNA-dependent [goid 6355] [evidence IEA]; cell cycle [goid 7049] [evidence IEA]; transcription [goid 6350] [evidence IEA]; protein folding [goid 6457] [evidence IEA]; DNA replication-dependent nucleosome assembly [goid 6335] [pmid 7600578] [evidence TAS]; protein complex assembly [goid 6461] [pmid 7600578] [evidence TAS]; DNA repair [goid 6281] [evidence IEA]; DNA rep…	CAF1; P150; CAF-1; CAF1B; CAF1P150; MGC71229
CHAF1B	1.64199	45827788	NM_005441.2	Homo sapiens chromatin assembly factor 1, subunit B (p60) (CHAF1B), mRNA.	regulation of transcription, DNA-dependent [goid 6355] [evidence IEA]; G-protein coupled receptor protein signaling pathway [goid 7186] [evidence IEA]; cell cycle [goid 7049] [evidence IEA]; transcription [goid 6350] [evidence IEA]; DNA replication-dependent nucleosome assembly [goid 6335] [pmid 7600578] [evidence TAS]; protein complex assembly [goid 6461] [pmid 7600578] [evidence TAS]; DNA repli…	CAF1; MPP7; CAF-1; CAF1A; CAF1P60; CAF-IP60; MPHOSPH7
CHCHD3	1.28963	8923389	NM_017812.1	Homo sapiens coiled-coil-helix-coiled-coil-helix domain containing 3 (CHCHD3), mRNA.	protein binding [goid 5515] [pmid 16189514] [evidence IPI]; mitochondrion [goid 5739] [evidence ISS]	FLJ20420
CHCHD4	1.34125	21389468	NM_144636.1	Homo sapiens coiled-coil-helix-coiled-coil-helix domain containing 4 (CHCHD4), mRNA.		FLJ31709
CHCHD6	-1.32311	14150133	NM_032343.1	Homo sapiens coiled-coil-helix-coiled-coil-helix domain containing 6 (CHCHD6), mRNA.		MGC13016
CHCHD7	1.60478	58761513	NM_001011668.1	Homo sapiens coiled-coil-helix-coiled-coil-helix domain containing 7 (CHCHD7), transcript variant 2, mRNA.		MGC2217; FLJ40966
CHD4	-1.32347	51599155	NM_001273.2	Homo sapiens chromodomain helicase DNA binding protein 4 (CHD4), mRNA.	transcription [goid 6350] [evidence IEA]; regulation of transcription from RNA polymerase II promoter [goid 6357] [pmid 9326634] [evidence TAS]; chromatin modification [goid 16568] [evidence IEA]; chromosome organization and biogenesis (sensu Eukaryota) [goid 7001] [pmid 9326634] [evidence TAS]; chromatin assembly or disassembly [goid 6333] [evidence IEA]; metal ion binding [goid 46872] [evidence…	Mi-2b; Mi2-BETA
CHD9	1.20405	49355789	NM_025134.3	Homo sapiens chromodomain helicase DNA binding protein 9 (CHD9), mRNA.	chromatin assembly or disassembly [goid 6333] [evidence IEA]; helicase activity [goid 4386] [evidence IEA]; chromatin binding [goid 3682] [evidence IEA]; ATP binding [goid 5524] [evidence IEA]; DNA binding [goid 3677] [evidence IEA]; integral to membrane [goid 16021] [evidence IEA]; chromatin [goid 785] [evidence IEA]; nucleus [goid 5634] [evidence IEA]	AD013; CReMM; KISH2
CHERP	1.35722	34147634	NM_006387.4	Homo sapiens calcium homeostasis endoplasmic reticulum protein (CHERP), mRNA.	RNA processing [goid 6396] [evidence IEA]; neurogenesis [goid 7399] [pmid 8896557] [evidence TAS]; nucleic acid binding [goid 3676] [evidence IEA]; RNA binding [goid 3723] [evidence IEA]; intracellular [goid 5622] [evidence IEA]	DAN16; SCAF6
CHIC2	1.24655	29337284	NM_012110.2	Homo sapiens cysteine-rich hydrophobic domain 2 (CHIC2), mRNA.	biological process unknown [goid 4] [evidence ND ]; molecular function unknown [goid 5554] [evidence ND ]; membrane [goid 16020] [evidence IEA]	BTL; MGC21173
CHMP2A	-1.27534	38372936	NM_014453.2	Homo sapiens chromatin modifying protein 2A (CHMP2A), transcript variant 1, mRNA.	protein transport [goid 15031] [evidence IEA]; molecular function unknown [goid 5554] [evidence IEA]	BC2; BC-2; VPS2; CHMP2
CHMP5	1.4525	20127557	NM_016410.2	Homo sapiens chromatin modifying protein 5 (CHMP5), mRNA.	protein transport [goid 15031] [evidence IEA]; molecular function unknown [goid 5554] [evidence IEA]	CGI-34; PNAS-2; C9orf83; HSPC177; SNF7DC2
CHPF	1.25649	34222219	NM_024536.4	Homo sapiens chondroitin polymerizing factor (CHPF), mRNA.	glucuronosyl-N-acetylgalactosaminyl-proteoglycan 4-beta-N-acetylgalactosaminyltransferase activity [goid 47238] [evidence IEA]; N-acetylgalactosaminyl-proteoglycan 3-beta-glucuronosyltransferase activity [goid 50510] [evidence IEA]; metal ion binding [goid 46872] [evidence IEA]; transferase activity [goid 16740] [evidence IEA]; protein binding [goid 5515] [pmid 15231747] [evidence IPI]; integral …	CSS2; FLJ22678
CHPT1	1.23554	50726995	NM_020244.2	Homo sapiens choline phosphotransferase 1 (CHPT1), mRNA.	CDP-choline pathway [goid 6657] [evidence ISS]; platelet activating factor biosynthesis [goid 6663] [evidence ISS]; regulation of cell growth [goid 1558] [evidence ISS]; transferase activity [goid 16740] [evidence IEA]; diacylglycerol binding [goid 19992] [evidence ISS]; diacylglycerol cholinephosphotransferase activity [goid 4142] [evidence ISS]; membrane [goid 16020] [evidence ISS]; microsome […	CPT; CPT1
CHRM3	1.42077	54792120	NM_000740.2	Homo sapiens cholinergic receptor, muscarinic 3 (CHRM3), mRNA.	cell proliferation [goid 8283] [pmid 8063729] [evidence TAS]; signal transduction [goid 7165] [pmid 10940357] [evidence TAS]; G-protein coupled receptor protein signaling pathway [goid 7186] [pmid 9603968] [evidence TAS]; neurogenesis [goid 7399] [pmid 2739737] [evidence TAS]; protein modification [goid 6464] [pmid 10051746] [evidence TAS]; phosphoinositide phospholipase C activity [goid 4435] [p…	HM3
CHRNA5	2.1006	33589826	NM_000745.2	Homo sapiens cholinergic receptor, nicotinic, alpha 5 (CHRNA5), mRNA.	ion transport [goid 6811] [evidence IEA]; signal transduction [goid 7165] [pmid 9009220] [evidence NAS]; synaptic transmission [goid 7268] [pmid 9009220] [evidence TAS]; acetylcholine receptor activity [goid 15464] [pmid 1542648] [evidence IDA]; nicotinic acetylcholine-activated cation-selective channel activity [goid 4889] [pmid 1542648] [evidence NAS]; ion channel activity [goid 5216] [evidence…
CHRNB1	-1.46729	41327725	NM_000747.2	Homo sapiens cholinergic receptor, nicotinic, beta 1 (muscle) (CHRNB1), mRNA.	signal transduction [goid 7165] [pmid 8872460] [evidence TAS]; synaptic transmission, cholinergic [goid 7271] [pmid 8872460] [evidence TAS]; synaptic transmission [goid 7268] [pmid 8651643] [evidence TAS]; cation transport [goid 6812] [pmid 8872460] [evidence TAS]; muscle contraction [goid 6936] [pmid 8651643] [evidence TAS]; channel or pore class transporter activity [goid 15267] [pmid 8872460] …	ACHRB; CHRNB; CMS1D; CMS2A; SCCMS
CHST1	-1.36862	31542307	NM_003654.2	Homo sapiens carbohydrate (keratan sulfate Gal-6) sulfotransferase 1 (CHST1), mRNA.	keratan sulfate metabolism [goid 42339] [pmid 9405439] [evidence IDA]; polysaccharide metabolism [goid 5976] [pmid 9405439] [evidence TAS]; galactose metabolism [goid 6012] [pmid 10330415] [evidence IDA]; inflammatory response [goid 6954] [evidence IEA]; transferase activity [goid 16740] [evidence IEA]; keratan sulfotransferase activity [goid 45130] [pmid 9405439] [evidence IDA]; intrinsic to Gol…	C6ST; KS6ST; KSGal6ST
CHST10	1.57755	50428923	NM_004854.3	Homo sapiens carbohydrate sulfotransferase 10 (CHST10), mRNA.	carbohydrate metabolism [goid 5975] [evidence IEA]; cell adhesion [goid 7155] [pmid 9478973] [evidence TAS]; transferase activity [goid 16740] [evidence IEA]; sulfotransferase activity [goid 8146] [pmid 9478973] [evidence TAS]; membrane fraction [goid 5624] [pmid 9478973] [evidence TAS]; integral to membrane [goid 16021] [evidence IEA]; Golgi stack [goid 5795] [evidence IEA]	HNK1ST; HNK-1ST; MGC17148
CHST12	1.38044	20070291	NM_018641.2	Homo sapiens carbohydrate (chondroitin 4) sulfotransferase 12 (CHST12), mRNA.	dermatan sulfate biosynthesis [goid 30208] [pmid 10781601] [evidence IDA]; carbohydrate metabolism [goid 5975] [evidence IEA]; 3'-phosphoadenosine 5'-phosphosulfate binding [goid 50656] [pmid 10781601] [evidence NAS]; transferase activity [goid 16740] [evidence IEA]; chondroitin 4-sulfotransferase activity [goid 47756] [pmid 10781601] [evidence IDA]; integral to Golgi membrane [goid 30173] [pmid …	C4S-2; C4ST2; C4ST-2
CHST7	1.33461	23238227	NM_019886.2	Homo sapiens carbohydrate (N-acetylglucosamine 6-O) sulfotransferase 7 (CHST7), mRNA.	N-acetylglucosamine metabolism [goid 6044] [pmid 10913333] [evidence IDA]; polysaccharide metabolism [goid 5976] [pmid 10781596] [evidence TAS]; sulfur metabolism [goid 6790] [pmid 10913333] [evidence IDA]; chondroitin sulfate biosynthesis [goid 30206] [pmid 10781596] [evidence IDA]; transferase activity [goid 16740] [evidence IEA]; chondroitin 6-sulfotransferase activity [goid 8459] [pmid 107815…	C6ST-2
CHUK	1.36402	62241000	NM_001278.3	Homo sapiens conserved helix-loop-helix ubiquitous kinase (CHUK), mRNA.	immune response [goid 6955] [pmid 9346484] [evidence TAS]; I-kappaB phosphorylation [goid 7252] [pmid 9252186] [evidence TAS]; morphogenesis [goid 9653] [pmid 10747982] [evidence TAS]; protein amino acid phosphorylation [goid 6468] [evidence IEA]; nucleotide binding [goid 166] [evidence IEA]; protein binding [goid 5515] [pmid 10521409] [evidence IPI]; transferase activity [goid 16740] [evidence I…	IKK1; IKKA; IKBKA; TCF16; NFKBIKA; IKK-alpha
CHURC1	1.60353	51854822	NM_145165.2	Homo sapiens churchill domain containing 1 (CHURC1), mRNA.	regulation of transcription, DNA-dependent [goid 6355] [evidence IEA]; positive regulation of transcription [goid 45941] [evidence IEA]; transcription [goid 6350] [evidence IEA]; development [goid 7275] [evidence IEA]; zinc ion binding [goid 8270] [evidence IEA]; transcriptional activator activity [goid 16563] [evidence IEA]	chch; My015; C14orf52; FLJ33064
CIAPIN1	1.26049	10092672	NM_020313.1	Homo sapiens cytokine induced apoptosis inhibitor 1 (CIAPIN1), mRNA.	apoptosis [goid 6915] [evidence IEA]; anti-apoptosis [goid 6916] [pmid 14970183] [evidence ISS]; methyltransferase activity [goid 8168] [evidence IEA]; cytoplasm [goid 5737] [pmid 14970183] [evidence ISS]	PRO0915; Anamorsin; 2810413N20Rik
CIITA	2.31707	73747680	NM_000246.2	Homo sapiens class II, major histocompatibility complex, transactivator (CIITA), mRNA.	defense response to pathogen [goid 42829] [evidence IEA]; immune response [goid 6955] [pmid 8402893] [evidence TAS]; regulation of transcription, DNA-dependent [goid 6355] [evidence IEA]; detection of pest, pathogen or parasite [goid 9596] [pmid 8402893] [evidence TAS]; regulation of transcription [goid 45449] [evidence IEA]; nucleotide binding [goid 166] [evidence IEA]; transcription coactivator…	C2TA; MHC2TA; CIITA IV
CIRBP	-1.20186	4502846	NM_001280.1	Homo sapiens cold inducible RNA binding protein (CIRBP), mRNA.	response to cold [goid 9409] [pmid 9151692] [evidence TAS]; nucleotide binding [goid 166] [evidence IEA]; nucleic acid binding [goid 3676] [evidence IEA]; RNA binding [goid 3723] [pmid 9151692] [evidence TAS]; nucleus [goid 5634] [evidence IEA]	CIRP
CIT	1.50749	32698687	NM_007174.1	Homo sapiens citron (rho-interacting, serine/threonine kinase 21) (CIT), mRNA.	cell cycle [goid 7049] [evidence IEA]; neurogenesis [goid 48699] [pmid 11086988] [evidence ISS]; cell division [goid 51301] [evidence IEA]; mitosis [goid 7067] [pmid 11086988] [evidence ISS]; intracellular signaling cascade [goid 7242] [evidence IEA]; protein amino acid phosphorylation [goid 6468] [evidence IEA]; cell differentiation [goid 30154] [evidence IEA]; metal ion binding [goid 46872] [ev…	CRIK; STK21; KIAA0949
CITED1	-14.0536	20127458	NM_004143.2	Homo sapiens Cbp/p300-interacting transactivator, with Glu/Asp-rich carboxy-terminal domain, 1 (CITED1), mRNA.	regulation of transcription from RNA polymerase II promoter [goid 6357] [pmid 9434189] [evidence TAS]; regulation of transcription [goid 45449] [evidence IEA]; transcription factor activity [goid 3700] [pmid 9434189] [evidence TAS]; nucleus [goid 5634] [evidence IEA]	MSG1
CITED2	-2.15096	51807294	NM_006079.3	Homo sapiens Cbp/p300-interacting transactivator, with Glu/Asp-rich carboxy-terminal domain, 2 (CITED2), mRNA.	regulation of transcription from RNA polymerase II promoter [goid 6357] [pmid 9434189] [evidence TAS]; protein binding [goid 5515] [pmid 10552932] [evidence NAS]; transcription factor activity [goid 3700] [pmid 9434189] [evidence TAS]; nucleus [goid 5634] [pmid 10552932] [evidence NAS]	MRG1; P35SRJ
CKAP1	-1.30239	50428924	NM_001281.2	Homo sapiens cytoskeleton associated protein 1 (CKAP1), mRNA.		CG22; TBCB; CKAPI; MGC14625
CKB	-1.95996	34335231	NM_001823.3	Homo sapiens creatine kinase, brain (CKB), mRNA.	creatine kinase activity [goid 4111] [pmid 3034271] [evidence TAS]; cytoplasm [goid 5737] [evidence NR ]	B-CK; CKBB
CLASP1	1.60747	31563536	NM_015282.1	Homo sapiens cytoplasmic linker associated protein 1 (CLASP1), mRNA.	negative regulation of microtubule depolymerization [goid 7026] [pmid 11290329] [evidence NAS]; binding [goid 5488] [evidence IEA]; microtubule binding [goid 8017] [pmid 11290329] [evidence NAS]; microtubule associated complex [goid 5875] [pmid 11290329] [evidence NAS]	MAST1; KIAA0622; DKFZp686D1968; DKFZp686H2039
CLCC1	1.42217	34147325	NM_015127.2	Homo sapiens chloride channel CLIC-like 1 (CLCC1), mRNA.	chloride transport [goid 6821] [pmid 11279057] [evidence ISS]; chloride channel activity [goid 5254] [pmid 11279057] [evidence ISS]; Golgi apparatus [goid 5794] [pmid 11279057] [evidence ISS]; mitochondrion [goid 5739] [pmid 11279057] [evidence ISS]; microsome [goid 5792] [pmid 11279057] [evidence ISS]; endoplasmic reticulum [goid 5783] [pmid 11279057] [evidence ISS]; nucleus [goid 5634] [pmid 11…	MCLC; KIAA0761; RP11-475E11.6
CLCF1	-1.77559	50726992	NM_013246.2	Homo sapiens cardiotrophin-like cytokine factor 1 (CLCF1), mRNA.	cytokine and chemokine mediated signaling pathway [goid 19221] [pmid 10500198] [evidence NAS]; positive regulation of tyrosine phosphorylation of Stat3 protein [goid 42517] [pmid 14632778] [evidence TAS]; negative regulation of apoptosis [goid 43066] [pmid 14632778] [evidence TAS]; JAK-STAT cascade [goid 7259] [evidence ISS]; cytokine activity [goid 5125] [pmid 10500198] [evidence NAS]; growth fa…	CLC; NR6; BSF3; NNT1
CLCN6	-1.32597	12025672	NM_021737.1	Homo sapiens chloride channel 6 (CLCN6), transcript variant ClC-6d, mRNA.	chloride transport [goid 6821] [pmid 9224655] [evidence NAS]; ion transport [goid 6811] [evidence IEA]; signal transduction [goid 7165] [pmid 9224655] [evidence NAS]; regulation of cell volume [goid 6884] [pmid 9224655] [evidence NAS]; voltage-gated chloride channel activity [goid 5247] [pmid 9224655] [evidence NAS]; membrane fraction [goid 5624] [evidence NR ]; membrane [goid 16020] [evidence IE…	CLC-6; KIAA0046
CLCN7	1.21535	39725672	NM_001287.3	Homo sapiens chloride channel 7 (CLCN7), mRNA.	chloride transport [goid 6821] [evidence IEA]; ion transport [goid 6811] [evidence IEA]; voltage-gated chloride channel activity [goid 5247] [evidence IEA]; membrane fraction [goid 5624] [evidence NR ]; membrane [goid 16020] [evidence IEA]; integral to plasma membrane [goid 5887] [evidence NR ]	CLC7; CLC-7; OPTA2
CLDN12	1.1942	37537523	NM_012129.2	Homo sapiens claudin 12 (CLDN12), mRNA.	calcium-independent cell-cell adhesion [goid 16338] [evidence ISS]; protein self binding [goid 42802] [evidence ISS]; structural molecule activity [goid 5198] [evidence IEA]; tight junction [goid 5923] [evidence ISS]; integral to membrane [goid 16021] [evidence ISS]
CLDN14	-1.6636	21536295	NM_012130.2	Homo sapiens claudin 14 (CLDN14), transcript variant 2, mRNA.	calcium-independent cell-cell adhesion [goid 16338] [evidence ISS]; sensory perception of sound [goid 7605] [evidence IEA]; protein complex assembly [goid 6461] [pmid 7644498] [evidence TAS]; protein self binding [goid 42802] [evidence ISS]; structural molecule activity [goid 5198] [evidence IEA]; tight junction [goid 5923] [evidence ISS]; membrane [goid 16020] [evidence IEA]; integral to membran…	DFNB29
CLDN15	1.77115	7656980	NM_014343.1	Homo sapiens claudin 15 (CLDN15), transcript variant 1, mRNA.	calcium-independent cell-cell adhesion [goid 16338] [evidence ISS]; protein self binding [goid 42802] [evidence ISS]; structural molecule activity [goid 5198] [evidence IEA]; tight junction [goid 5923] [evidence ISS]; membrane [goid 16020] [evidence IEA]; integral to membrane [goid 16021] [evidence ISS]	MGC19536
CLDND1	1.20282	11096339	NM_019895.1	Homo sapiens claudin domain containing 1 (CLDND1), mRNA.	membrane [goid 16020] [evidence IEA]; integral to membrane [goid 16021] [evidence IEA]	C3orf4; HSPC174; PRO6000; GENX-3745; DKFZP564P0462
CLEC11A	1.52426	37595568	NM_002975.2	Homo sapiens C-type lectin domain family 11, member A (CLEC11A), mRNA.	positive regulation of cell proliferation [goid 8284] [pmid 11920266] [evidence IDA]; nucleic acid binding [goid 3676] [evidence IEA]; growth factor activity [goid 8083] [pmid 11920266] [evidence IDA]; sugar binding [goid 5529] [pmid 9705843] [evidence NAS]; extracellular region [goid 5576] [pmid 9442024] [evidence IDA]	P47; SCGF; LSLCL; CLECSF3
CLEC2D	-1.23467	52426785	NM_013269.2	Homo sapiens C-type lectin domain family 2, member D (CLEC2D), transcript variant 1, mRNA.	cell surface receptor linked signal transduction [goid 7166] [pmid 10541800] [evidence TAS]; antimicrobial humoral response (sensu Vertebrata) [goid 19735] [pmid 10541800] [evidence TAS]; transmembrane receptor activity [goid 4888] [pmid 10541800] [evidence TAS]; sugar binding [goid 5529] [evidence IEA]; membrane fraction [goid 5624] [pmid 10541800] [evidence TAS]; integral to plasma membrane [go…	CLAX; LLT1; OCIL
CLIC1	-1.38926	48375182	NM_001288.4	Homo sapiens chloride intracellular channel 1 (CLIC1), mRNA.	chloride transport [goid 6821] [evidence IEA]; ion transport [goid 6811] [evidence IEA]; signal transduction [goid 7165] [pmid 16130169] [evidence TAS]; calcium ion transport [goid 6816] [pmid 9139710] [evidence IDA]; calcium channel activity [goid 5262] [pmid 9139710] [evidence IDA]; protein binding [goid 5515] [pmid 14667819] [evidence IPI]; voltage-gated chloride channel activity [goid 5247] […	G6; NCC27
CLIPR-59	-1.89414	18496982	NM_015526.1	Homo sapiens CLIP-170-related protein (CLIPR-59), mRNA.		CLIPR59; DKFZp586N1922
CLK1	2.24711	67551262	NM_001024646.1	Homo sapiens CDC-like kinase 1 (CLK1), transcript variant 2, mRNA.	cell proliferation [goid 8283] [pmid 1704889] [evidence TAS]; regulation of cell cycle [goid 74] [pmid 1704889] [evidence TAS]; protein amino acid phosphorylation [goid 6468] [evidence IEA]; nucleotide binding [goid 166] [evidence IEA]; non-membrane spanning protein tyrosine kinase activity [goid 4715] [pmid 1825055] [evidence TAS]; transferase activity [goid 16740] [evidence IEA]; protein serine…	CLK; STY; CLK/STY
CLK3	1.231	4502884	NM_003992.1	Homo sapiens CDC-like kinase 3 (CLK3), transcript variant phclk3, mRNA.	protein amino acid phosphorylation [goid 6468] [evidence IEA]; protein serine/threonine kinase activity [goid 4674] [pmid 7990150] [evidence TAS]; transferase activity [goid 16740] [evidence IEA]; nucleotide binding [goid 166] [evidence IEA]; ATP binding [goid 5524] [evidence IEA]; protein-tyrosine kinase activity [goid 4713] [evidence IEA]; nucleus [goid 5634] [evidence IEA]
CLMN	-1.39007	19923598	NM_024734.2	Homo sapiens calmin (calponin-like, transmembrane) (CLMN), mRNA.	actin binding [goid 3779] [evidence IEA]; integral to membrane [goid 16021] [evidence IEA]	calmin; FLJ12383; KIAA1188
CLN3	-1.3001	4502888	NM_000086.1	Homo sapiens ceroid-lipofuscinosis, neuronal 3, juvenile (Batten, Spielmeyer-Vogt disease) (CLN3), mRNA.	protein folding [goid 6457] [pmid 8980123] [evidence TAS]; unfolded protein binding [goid 51082] [pmid 8980123] [evidence TAS]; mitochondrion [goid 5739] [pmid 8980123] [evidence TAS]; membrane [goid 16020] [evidence IEA]; integral to membrane [goid 16021] [evidence IEA]; lysosome [goid 5764] [evidence IEA]	BTS; MGC102840
CLPP	-1.27792	53759125	NM_006012.2	Homo sapiens ClpP caseinolytic peptidase, ATP-dependent, proteolytic subunit homolog (E. coli) (CLPP), nuclear gene encoding mitochondrial protein, mRNA.	proteolysis and peptidolysis [goid 6508] [evidence IEA]; peptidase activity [goid 8233] [pmid 8543061] [evidence TAS]; endopeptidase Clp activity [goid 8462] [evidence IEA]; mitochondrion [goid 5739] [evidence IEA]
CLPTM1	1.21637	4502896	NM_001294.1	Homo sapiens cleft lip and palate associated transmembrane protein 1 (CLPTM1), mRNA.	development [goid 7275] [pmid 9218588] [evidence TAS]; integral to membrane [goid 16021] [evidence IEA]; integral to plasma membrane [goid 5887] [pmid 9828125] [evidence TAS]
CMTM3	-1.20047	32130529	NM_181555.1	Homo sapiens CKLF-like MARVEL transmembrane domain containing 3 (CMTM3), transcript variant 4, mRNA.	sensory perception [goid 7600] [evidence IEA]; chemotaxis [goid 6935] [evidence IEA]; cytokine activity [goid 5125] [evidence IEA]; extracellular space [goid 5615] [evidence IEA]; membrane [goid 16020] [evidence IEA]; integral to membrane [goid 16021] [evidence IEA]	CKLFSF3; FLJ31762; MGC51956
CMTM4	1.33453	31343534	NM_178818.2	Homo sapiens CKLF-like MARVEL transmembrane domain containing 4 (CMTM4), transcript variant 1, mRNA.	sensory perception [goid 7600] [evidence IEA]; chemotaxis [goid 6935] [evidence IEA]; cytokine activity [goid 5125] [evidence IEA]; extracellular space [goid 5615] [evidence IEA]; membrane [goid 16020] [evidence IEA]; integral to membrane [goid 16021] [evidence IEA]	CKLFSF4
CMTM6	1.23569	32130534	NM_017801.2	Homo sapiens CKLF-like MARVEL transmembrane domain containing 6 (CMTM6), mRNA.	sensory perception [goid 7600] [evidence IEA]; chemotaxis [goid 6935] [evidence IEA]; cytokine activity [goid 5125] [evidence IEA]; extracellular space [goid 5615] [evidence IEA]; membrane [goid 16020] [evidence IEA]; integral to membrane [goid 16021] [evidence IEA]	CKLFSF6; PRO2219; FLJ20396
CMTM7	-1.61838	31657097	NM_138410.2	Homo sapiens CKLF-like MARVEL transmembrane domain containing 7 (CMTM7), transcript variant 1, mRNA.	sensory perception [goid 7600] [evidence IEA]; chemotaxis [goid 6935] [evidence IEA]; cytokine activity [goid 5125] [evidence IEA]; extracellular space [goid 5615] [evidence IEA]; membrane [goid 16020] [evidence IEA]; integral to membrane [goid 16021] [evidence IEA]	CKLFSF7; FLJ30992
CMTM8	-1.15306	32130535	NM_178868.3	Homo sapiens CKLF-like MARVEL transmembrane domain containing 8 (CMTM8), mRNA.	sensory perception [goid 7600] [evidence IEA]; chemotaxis [goid 6935] [evidence IEA]; cytokine activity [goid 5125] [evidence IEA]; extracellular space [goid 5615] [evidence IEA]; membrane [goid 16020] [evidence IEA]; integral to membrane [goid 16021] [evidence IEA]	CKLFSF8
CNAP1	-1.25272	41281520	NM_014865.2	Homo sapiens chromosome condensation-related SMC-associated protein 1 (CNAP1), mRNA.	cell division [goid 51301] [evidence IEA]; mitosis [goid 7067] [evidence IEA]; mitotic chromosome condensation [goid 7076] [pmid 10958694] [evidence NAS]; cell cycle [goid 7049] [evidence IEA]; histone binding [goid 42393] [pmid 10958694] [evidence NAS]; binding [goid 5488] [evidence IEA]; condensin core heterodimer [goid 797] [pmid 10958694] [evidence NAS]; condensed chromosome [goid 793] [pmid …	KIAA0159
CNIH	1.23863	57165418	NM_001009551.1	Homo sapiens cornichon homolog (Drosophila) (CNIH), transcript variant 2, mRNA.	immune response [goid 6955] [pmid 10209299] [evidence TAS]; intracellular signaling cascade [goid 7242] [evidence IEA]; membrane [goid 16020] [evidence IEA]; integral to membrane [goid 16021] [evidence IEA]	CNIL; CNIH1; TGAM77; MGC117156
CNIH4	1.21342	7661823	NM_014184.1	Homo sapiens cornichon homolog 4 (Drosophila) (CNIH4), mRNA.	intracellular signaling cascade [goid 7242] [evidence IEA]; membrane [goid 16020] [evidence IEA]; integral to membrane [goid 16021] [evidence IEA]	HSPC163
CNN2	-1.60832	41327729	NM_201277.1	Homo sapiens calponin 2 (CNN2), transcript variant 2, mRNA.	smooth muscle contraction [goid 6939] [evidence IEA]; cytoskeleton organization and biogenesis [goid 7010] [pmid 8889829] [evidence TAS]; actin binding [goid 3779] [pmid 8889829] [evidence TAS]; calmodulin binding [goid 5516] [evidence IEA]; intercellular junction [goid 5911] [pmid 8889829] [evidence TAS]; cytoskeleton [goid 5856] [pmid 8889829] [evidence TAS]
CNN3	-1.57	47080096	NM_001839.2	Homo sapiens calponin 3, acidic (CNN3), mRNA.	smooth muscle contraction [goid 6939] [evidence NAS]; tropomyosin binding [goid 5523] [evidence NAS]; actin binding [goid 3779] [evidence NAS]; troponin C binding [goid 30172] [evidence NAS]; calmodulin binding [goid 5516] [evidence NAS]; cellular component unknown [goid 8372] [evidence ND ]
CNO	1.15526	40805834	NM_018366.2	Homo sapiens cappuccino homolog (mouse) (CNO), mRNA.		FLJ11230
CNOT4	1.3942	56550056	NM_013316.2	Homo sapiens CCR4-NOT transcription complex, subunit 4 (CNOT4), transcript variant 1, mRNA.	regulation of transcription, DNA-dependent [goid 6355] [evidence IEA]; protein ubiquitination [goid 16567] [evidence IEA]; transcription [goid 6350] [evidence IEA]; regulation of transcription, DNA-dependent [goid 6355] [evidence IEA]; protein ubiquitination [goid 16567] [evidence IEA]; transcription [goid 6350] [evidence IEA]; metal ion binding [goid 46872] [evidence IEA]; nucleotide binding [go…	NOT4; NOT4H; CLONE243
CNOT7	1.30247	34335233	NM_013354.4	Homo sapiens CCR4-NOT transcription complex, subunit 7 (CNOT7), transcript variant 1, mRNA.	regulation of transcription, DNA-dependent [goid 6355] [evidence IEA]; signal transduction [goid 7165] [pmid 9820826] [evidence TAS]; transcription [goid 6350] [evidence IEA]; carbohydrate metabolism [goid 5975] [pmid 9820826] [evidence TAS]; negative regulation of transcription [goid 16481] [evidence IEA]; signal transducer activity [goid 4871] [pmid 9820826] [evidence TAS]; protein binding [goi…	CAF1; hCAF-1
CNTNAP1	-1.77522	4505462	NM_003632.1	Homo sapiens contactin associated protein 1 (CNTNAP1), mRNA.	signal transduction [goid 7165] [pmid 9118959] [evidence TAS]; cell adhesion [goid 7155] [evidence IEA]; SH3/SH2 adaptor activity [goid 5070] [pmid 9118959] [evidence TAS]; protein binding [goid 5515] [evidence IEA]; receptor activity [goid 4872] [pmid 9118959] [evidence TAS]; integral to plasma membrane [goid 5887] [pmid 9118959] [evidence TAS]	P190; CASPR; NRXN4; CNTNAP
CNTNAP3	-1.59803	47519928	NM_033655.2	Homo sapiens contactin associated protein-like 3 (CNTNAP3), mRNA.	cell recognition [goid 8037] [pmid 12093160] [evidence NAS]; cell adhesion [goid 7155] [evidence IEA]; protein binding [goid 5515] [evidence IEA]; integral to membrane [goid 16021] [pmid 12093160] [evidence NAS]	CASPR3; CNTNAP3A; RP11-290L7.1; RP11-138L21.1
COBL	1.50761	31581523	NM_015198.2	Homo sapiens cordon-bleu homolog (mouse) (COBL), mRNA.		KIAA0633
COBLL1	1.3988	62821786	NM_014900.3	Homo sapiens COBL-like 1 (COBLL1), mRNA.		KIAA0977
COG7	-1.71636	23957689	NM_153603.1	Homo sapiens component of oligomeric golgi complex 7 (COG7), mRNA.	protein transport [goid 15031] [evidence IEA]; protein binding [goid 5515] [pmid 15047703] [evidence IPI]; membrane [goid 16020] [evidence IEA]; Golgi stack [goid 5795] [evidence IEA]	CDG2E
COL16A1	1.44449	18641351	NM_001856.2	Homo sapiens collagen, type XVI, alpha 1 (COL16A1), mRNA.	phosphate transport [goid 6817] [evidence IEA]; pregnancy [goid 7565] [pmid 1284248] [evidence TAS]; cell adhesion [goid 7155] [evidence IEA]; structural molecule activity [goid 5198] [evidence IEA]; extracellular matrix (sensu Metazoa) [goid 5578] [evidence IEA]; cytoplasm [goid 5737] [evidence IEA]; collagen type XVI [goid 5597] [pmid 1284248] [evidence TAS]	447AA; FP1572
COL4A1	1.18343	45580690	NM_001845.3	Homo sapiens collagen, type IV, alpha 1 (COL4A1), mRNA.	phosphate transport [goid 6817] [evidence IEA]; extracellular matrix structural constituent [goid 5201] [evidence IEA]; cytoplasm [goid 5737] [evidence IEA]; collagen [goid 5581] [evidence IEA]; collagen type IV [goid 5587] [evidence NR ]	arresten
COL4A3BP	1.59847	5031716	NM_005713.1	Homo sapiens collagen, type IV, alpha 3 (Goodpasture antigen) binding protein (COL4A3BP), transcript variant 1, mRNA.	immune response [goid 6955] [pmid 11007769] [evidence NAS]; protein amino acid phosphorylation [goid 6468] [pmid 10212244] [evidence TAS]; protein serine/threonine kinase activity [goid 4674] [evidence IEA]; transferase activity [goid 16740] [evidence IEA]; cellular component unknown [goid 8372] [evidence ND ]	CERT; GPBP; CERTL; STARD11
COL4A5	2.13223	15890087	NM_033381.1	Homo sapiens collagen, type IV, alpha 5 (Alport syndrome) (COL4A5), transcript variant 3, mRNA.	phosphate transport [goid 6817] [evidence IEA]; extracellular matrix structural constituent [goid 5201] [evidence IEA]; cytoplasm [goid 5737] [evidence IEA]; collagen [goid 5581] [evidence IEA]; collagen type IV [goid 5587] [pmid 2349482] [evidence TAS]	ATS; ASLN; CA54; MGC42377
COL6A2	-1.36336	17402876	NM_058174.1	Homo sapiens collagen, type VI, alpha 2 (COL6A2), transcript variant 2C2a, mRNA.	phosphate transport [goid 6817] [evidence IEA]; cell-cell adhesion [goid 16337] [evidence NAS]; extracellular matrix organization and biogenesis [goid 30198] [evidence NAS]; protein binding, bridging [goid 30674] [evidence NAS]; extracellular matrix structural constituent [goid 5201] [evidence NAS]; cytoplasm [goid 5737] [evidence IEA]; collagen [goid 5581] [evidence IEA]	PP3610; DKFZp586E1322
COL7A1	1.67055	17738300	NM_000094.2	Homo sapiens collagen, type VII, alpha 1 (epidermolysis bullosa, dystrophic, dominant and recessive) (COL7A1), mRNA.	epidermis development [goid 8544] [pmid 8170945] [evidence TAS]; cell adhesion [goid 7155] [evidence IEA]; phosphate transport [goid 6817] [evidence IEA]; serine-type endopeptidase inhibitor activity [goid 4867] [evidence IEA]; structural molecule activity [goid 5198] [evidence IEA]; protein binding [goid 5515] [evidence IEA]; basement membrane [goid 5604] [pmid 9375848] [evidence TAS]; collagen …	EBD1; EBR1; EBDCT
COL8A1	-8.79842	32895367	NM_020351.2	Homo sapiens collagen, type VIII, alpha 1 (COL8A1), transcript variant 2, mRNA.	phosphate transport [goid 6817] [evidence IEA]; cell adhesion [goid 7155] [evidence IEA]; structural molecule activity [goid 5198] [evidence IEA]; protein binding [goid 5515] [evidence IEA]; extracellular matrix (sensu Metazoa) [goid 5578] [evidence IEA]; collagen type VIII [goid 5591] [pmid 2029894] [evidence TAS]; cytoplasm [goid 5737] [evidence IEA]	MGC9568
COL8A2	-1.88686	32964829	NM_005202.1	Homo sapiens collagen, type VIII, alpha 2 (COL8A2), mRNA.	phosphate transport [goid 6817] [evidence IEA]; cell-cell adhesion [goid 16337] [pmid 2019595] [evidence NAS]; extracellular matrix organization and biogenesis [goid 30198] [pmid 2019595] [evidence NAS]; protein binding, bridging [goid 30674] [pmid 2019595] [evidence NAS]; extracellular matrix structural constituent [goid 5201] [pmid 2019595] [evidence NAS]; basement membrane [goid 5604] [pmid 20…	FECD; PPCD; PPCD2; FLJ00201; MGC116970; MGC116972
COL9A2	1.41391	31083125	NM_001852.3	Homo sapiens collagen, type IX, alpha 2 (COL9A2), mRNA.	phosphate transport [goid 6817] [evidence IEA]; skeletal development [goid 1501] [pmid 10364514] [evidence TAS]; structural molecule activity [goid 5198] [evidence IEA]; extracellular matrix (sensu Metazoa) [goid 5578] [evidence IEA]; collagen type IX [goid 5594] [pmid 10364514] [evidence TAS]; cytoplasm [goid 5737] [evidence IEA]	MED; EDM2; DJ39G22.4
COLEC12	-1.30936	18641359	NM_130386.1	Homo sapiens collectin sub-family member 12 (COLEC12), transcript variant I, mRNA.	protein homooligomerization [goid 51260] [pmid 11564734] [evidence NAS]; innate immune response [goid 45087] [pmid 11564734] [evidence TAS]; oxidized low-density lipoprotein catabolism [goid 45194] [pmid 11564734] [evidence NAS]; antibacterial humoral response (sensu Vertebrata) [goid 19733] [pmid 11564734] [evidence IDA]; carbohydrate mediated signaling [goid 9756] [pmid 11564734] [evidence NAS]…	CLP1; NSR2; SRCL; SCARA4
COMMD10	-1.51401	20070278	NM_016144.2	Homo sapiens COMM domain containing 10 (COMMD10), mRNA.		PTD002; FLJ11285
COMMD2	1.37121	45545434	NM_016094.2	Homo sapiens COMM domain containing 2 (COMMD2), mRNA.		HSPC042; MGC57611
COMMD6	1.16122	45333905	NM_203495.1	Homo sapiens COMM domain containing 6 (COMMD6), transcript variant 2, mRNA.		Acrg
COMMD7	-1.22261	29789284	NM_053041.1	Homo sapiens COMM domain containing 7 (COMMD7), mRNA.		C20orf92; FLJ14987; MGC33315; dJ1085F17.3
COMT	-1.2069	6466451	NM_000754.2	Homo sapiens catechol-O-methyltransferase (COMT), transcript variant MB-COMT, mRNA.	catecholamine metabolism [goid 6584] [evidence IEA]; neurotransmitter catabolism [goid 42135] [evidence IEA]; catechol O-methyltransferase activity [goid 16206] [evidence IEA]; O-methyltransferase activity [goid 8171] [evidence IEA]; magnesium ion binding [goid 287] [evidence IEA]; protein binding [goid 5515] [pmid 15231747] [evidence IPI]; S-adenosylmethionine-dependent methyltransferase activit…
COQ10A	1.4662	31542761	NM_144576.2	Homo sapiens coenzyme Q10 homolog A (yeast) (COQ10A), mRNA.		FLJ32452
COQ5	-1.23748	58036497	NM_032314.2	Homo sapiens coenzyme Q5 homolog, methyltransferase (yeast) (COQ5), mRNA.	coenzyme biosynthesis [goid 9108] [evidence IEA]; S-adenosylmethionine-dependent methyltransferase activity [goid 8757] [evidence IEA]; methyltransferase activity [goid 8168] [evidence IEA]	MGC4767; MGC104303
COQ6	1.46152	32967306	NM_182480.1	Homo sapiens coenzyme Q6 homolog, monooxygenase (yeast) (COQ6), transcript variant 2, mRNA.	electron transport [goid 6118] [evidence IEA]; metabolism [goid 8152] [evidence IEA]; ubiquinone biosynthesis [goid 6744] [evidence IEA]; aromatic compound metabolism [goid 6725] [evidence IEA]; FAD binding [goid 50660] [evidence IEA]; monooxygenase activity [goid 4497] [evidence IEA]; ubiquinone biosynthesis monooxygenase activity [goid 15997] [evidence IEA]	CGI-10
CORO1B	-1.17826	65787330	NM_020441.2	Homo sapiens coronin, actin binding protein, 1B (CORO1B), transcript variant 1, mRNA.	actin binding [goid 3779] [evidence IEA]	CORONIN-2; DKFZP762I166
CORO2B	1.49646	24307902	NM_006091.1	Homo sapiens coronin, actin binding protein, 2B (CORO2B), mRNA.	actin cytoskeleton organization and biogenesis [goid 30036] [pmid 10224093] [evidence NAS]; actin binding [goid 3779] [pmid 10224093] [evidence NAS]; actin cytoskeleton [goid 15629] [pmid 10224093] [evidence NAS]; membrane [goid 16020] [pmid 10224093] [evidence NAS]	CLIPINC; KIAA0925
COX4I1	-1.12248	17017985	NM_001861.2	Homo sapiens cytochrome c oxidase subunit IV isoform 1 (COX4I1), mRNA.	electron transport [goid 6118] [evidence IEA]; cytochrome-c oxidase activity [goid 4129] [pmid 2157630] [evidence TAS]; oxidoreductase activity [goid 16491] [evidence IEA]; inner membrane [goid 19866] [evidence IEA]; mitochondrion [goid 5739] [evidence IEA]	COX4; COXIV; MGC72016
COX4NB	1.39549	34147520	NM_006067.3	Homo sapiens COX4 neighbor (COX4NB), mRNA.	molecular function unknown [goid 5554] [evidence IEA]; mitochondrion [goid 5739] [pmid 10337626] [evidence TAS]; nucleus [goid 5634] [pmid 10337626] [evidence TAS]	NOC4; C16orf4
COX7A2L	1.12852	18105036	NM_004718.2	Homo sapiens cytochrome c oxidase subunit VIIa polypeptide 2 like (COX7A2L), nuclear gene encoding mitochondrial protein, mRNA.	electron transport [goid 6118] [evidence IEA]; electron transporter activity [goid 5489] [evidence IEA]; cytochrome-c oxidase activity [goid 4129] [pmid 9418891] [evidence TAS]; mitochondrion [goid 5739] [evidence IEA]	EB1; SIG81; COX7AR; COX7RP
COX7C	-1.15318	18105039	NM_001867.2	Homo sapiens cytochrome c oxidase subunit VIIc (COX7C), nuclear gene encoding mitochondrial protein, mRNA.	electron transport [goid 6118] [evidence IEA]; cytochrome-c oxidase activity [goid 4129] [evidence IEA]; oxidoreductase activity [goid 16491] [evidence IEA]; inner membrane [goid 19866] [evidence IEA]; mitochondrion [goid 5739] [evidence IEA]; integral to membrane [goid 16021] [evidence IEA]
CP110	1.6225	34222317	NM_014711.3	Homo sapiens CP110 protein (CP110), mRNA.	biological process unknown [goid 4] [evidence ND ]; molecular function unknown [goid 5554] [evidence ND ]; cellular component unknown [goid 8372] [evidence ND ]	KIAA0419; DKFZp781G1416
CPN1	-1.44475	4503010	NM_001308.1	Homo sapiens carboxypeptidase N, polypeptide 1, 50kD (CPN1), mRNA.	proteolysis and peptidolysis [goid 6508] [evidence IEA]; metal ion binding [goid 46872] [evidence IEA]; carboxypeptidase A activity [goid 4182] [evidence IEA]; metallopeptidase activity [goid 8237] [evidence IEA]; carboxypeptidase activity [goid 4180] [evidence IEA]; lysine carboxypeptidase activity [goid 4184] [evidence IEA]; extracellular space [goid 5615] [pmid 2912725] [evidence TAS]	CPN; SCPN; FLJ40792
CPOX	1.25855	41393598	NM_000097.4	Homo sapiens coproporphyrinogen oxidase (CPOX), mRNA.	heme biosynthesis [goid 6783] [pmid 8159699] [evidence TAS]; coproporphyrinogen oxidase activity [goid 4109] [pmid 9888388] [evidence TAS]; oxidoreductase activity [goid 16491] [evidence IEA]; mitochondrion [goid 5739] [pmid 8407975] [evidence TAS]	CPO; CPX; HCP
CPSF3	1.25356	21314666	NM_016207.2	Homo sapiens cleavage and polyadenylation specific factor 3, 73kDa (CPSF3), mRNA.	mRNA polyadenylylation [goid 6378] [pmid 8929409] [evidence TAS]; mRNA cleavage [goid 6379] [pmid 8929409] [evidence TAS]; RNA binding [goid 3723] [evidence IEA]; nucleoplasm [goid 5654] [pmid 7969155] [evidence TAS]	CPSF; CPSF73; CPSF-73
CPT1C	-2.99689	22748776	NM_152359.1	Homo sapiens carnitine palmitoyltransferase 1C (CPT1C), mRNA.	fatty acid metabolism [goid 6631] [evidence IEA]; lipid metabolism [goid 6629] [evidence IEA]; acyltransferase activity [goid 8415] [evidence IEA]; transferase activity [goid 16740] [evidence IEA]; carnitine O-palmitoyltransferase activity [goid 4095] [evidence IEA]; mitochondrion [goid 5739] [evidence IEA]; integral to membrane [goid 16021] [evidence IEA]; outer membrane [goid 19867] [evidence I…	CATL1; CPTIC; FLJ23809
CPT2	1.35485	4503022	NM_000098.1	Homo sapiens carnitine palmitoyltransferase II (CPT2), nuclear gene encoding mitochondrial protein, mRNA.	fatty acid metabolism [goid 6631] [evidence IEA]; transport [goid 6810] [evidence IEA]; fatty acid beta-oxidation [goid 6635] [evidence NAS]; lipid metabolism [goid 6629] [evidence IEA]; carnitine O-palmitoyltransferase activity [goid 4095] [pmid 1988962] [evidence NAS]; acyltransferase activity [goid 8415] [evidence IEA]; transferase activity [goid 16740] [evidence IEA]; membrane [goid 16020] [e…	CPT1; CPTASE
CRABP2	-2.65299	6382069	NM_001878.2	Homo sapiens cellular retinoic acid binding protein 2 (CRABP2), mRNA.	regulation of transcription, DNA-dependent [goid 6355] [pmid 1334086] [evidence TAS]; epidermis development [goid 8544] [pmid 1654334] [evidence TAS]; signal transduction [goid 7165] [pmid 1654334] [evidence TAS]; transport [goid 6810] [evidence IEA]; retinal binding [goid 16918] [evidence IEA]; lipid binding [goid 8289] [evidence IEA]	RBP6; CRABP-II
CRADD	-1.39693	51988883	NM_003805.3	Homo sapiens CASP2 and RIPK1 domain containing adaptor with death domain (CRADD), mRNA.	induction of apoptosis via death domain receptors [goid 8625] [pmid 9044836] [evidence TAS]; signal transduction [goid 7165] [evidence IEA]; regulation of apoptosis [goid 42981] [evidence IEA]; protein binding [goid 5515] [pmid 15073321] [evidence IPI]; intracellular [goid 5622] [evidence IEA]	RAIDD; MGC9163
CRAT	-1.28323	21618330	NM_000755.2	Homo sapiens carnitine acetyltransferase (CRAT), transcript variant 1, mRNA.	transport [goid 6810] [evidence IEA]; lipid metabolism [goid 6629] [evidence IEA]; energy derivation by oxidation of organic compounds [goid 15980] [pmid 7829107] [evidence TAS]; acyl-CoA metabolism [goid 6637] [evidence NR ]; acyltransferase activity [goid 8415] [evidence IEA]; transferase activity [goid 16740] [evidence IEA]; carnitine O-acetyltransferase activity [goid 4092] [evidence IEA]; mi…	CAT1
CREG1	1.36134	53759126	NM_003851.2	Homo sapiens cellular repressor of E1A-stimulated genes 1 (CREG1), mRNA.	cell proliferation [goid 8283] [pmid 9710587] [evidence TAS]; regulation of cell growth [goid 1558] [evidence IEA]; regulation of transcription from RNA polymerase II promoter [goid 6357] [pmid 9710587] [evidence TAS]; development [goid 7275] [pmid 9710587] [evidence TAS]; transcription corepressor activity [goid 3714] [pmid 9710587] [evidence TAS]; RNA polymerase II transcription factor activity…	CREG
CRELD2	1.23702	31543145	NM_024324.2	Homo sapiens cysteine-rich with EGF-like domains 2 (CRELD2), mRNA.	calcium ion binding [goid 5509] [evidence IEA]; structural molecule activity [goid 5198] [evidence IEA]; membrane [goid 16020] [evidence IEA]; integral to membrane [goid 16021] [evidence IEA]	MGC11256; DKFZp667O055
CRIP2	-1.65912	31542322	NM_001312.2	Homo sapiens cysteine-rich protein 2 (CRIP2), mRNA.	metal ion binding [goid 46872] [evidence IEA]; zinc ion binding [goid 8270] [pmid 8824798] [evidence TAS]	CRIP; CRP2; ESP1
CRIPT	1.26768	41350204	NM_014171.3	Homo sapiens postsynaptic protein CRIPT (CRIPT), mRNA.		HSPC139
CRKL	1.19699	34452719	NM_005207.2	Homo sapiens v-crk sarcoma virus CT10 oncogene homolog (avian)-like (CRKL), mRNA.	JNK cascade [goid 7254] [pmid 8798523] [evidence TAS]; intracellular signaling cascade [goid 7242] [pmid 8361759] [evidence TAS]; protein amino acid phosphorylation [goid 6468] [evidence NR ]; Ras protein signal transduction [goid 7265] [pmid 8798523] [evidence TAS]; cell motility [goid 6928] [evidence NR ]; SH3/SH2 adaptor activity [goid 5070] [pmid 8798523] [evidence TAS]; protein binding [goid…
CROP	1.99558	52426741	NM_016424.3	Homo sapiens cisplatin resistance-associated overexpressed protein (CROP), transcript variant 1, mRNA.	apoptosis [goid 6915] [pmid 10754390] [evidence TAS]; RNA splicing [goid 8380] [pmid 10631324] [evidence TAS]; response to stress [goid 6950] [pmid 10754390] [evidence TAS]; nucleus [goid 5634] [evidence NR ]	LUC7A; OA48-18
CROT	2.22259	31542324	NM_021151.2	Homo sapiens carnitine O-octanoyltransferase (CROT), mRNA.	fatty acid metabolism [goid 6631] [pmid 10486279] [evidence TAS]; generation of precursor metabolites and energy [goid 6091] [pmid 10486279] [evidence TAS]; transport [goid 6810] [evidence IEA]; lipid metabolism [goid 6629] [evidence IEA]; acyltransferase activity [goid 8415] [evidence IEA]; transferase activity [goid 16740] [evidence IEA]; carnitine O-octanoyltransferase activity [goid 8458] [pm…	COT
CRR9	1.2744	21359964	NM_030782.2	Homo sapiens cisplatin resistance related protein CRR9p (CRR9), mRNA.	integral to membrane [goid 16021] [evidence IEA]	DKFZP761M2324; DKFZp666M1010
CRSP7	1.32339	73088830	NM_004831.3	Homo sapiens cofactor required for Sp1 transcriptional activation, subunit 7, 70kDa (CRSP7), mRNA.	transcription initiation from RNA polymerase II promoter [goid 6367] [pmid 9989412] [evidence TAS]; defense response [goid 6952] [evidence IEA]; transcription [goid 6350] [evidence IEA]; regulation of transcription from RNA polymerase II promoter [goid 6357] [pmid 9989412] [evidence TAS]; transcription coactivator activity [goid 3713] [pmid 9989412] [evidence TAS]; receptor activity [goid 4872] […	MED26; CRSP70
CRYL1	-2.61314	7705743	NM_015974.1	Homo sapiens crystallin, lambda 1 (CRYL1), mRNA.	fatty acid metabolism [goid 6631] [evidence IEA]; lipid metabolism [goid 6629] [evidence IEA]; oxidoreductase activity [goid 16491] [evidence IEA]
CRYZ	-1.22547	14251216	NM_001889.2	Homo sapiens crystallin, zeta (quinone reductase) (CRYZ), mRNA.	visual perception [goid 7601] [pmid 7835889] [evidence TAS]; zinc ion binding [goid 8270] [evidence IEA]; oxidoreductase activity [goid 16491] [evidence IEA]; NADPH:quinone reductase activity [goid 3960] [evidence IEA]
CSE1L	1.15586	29029558	NM_001316.2	Homo sapiens CSE1 chromosome segregation 1-like (yeast) (CSE1L), mRNA.	cell proliferation [goid 8283] [pmid 7479798] [evidence TAS]; protein-nucleus import, docking [goid 59] [evidence IEA]; apoptosis [goid 6915] [pmid 7479798] [evidence TAS]; protein transport [goid 15031] [evidence IEA]; importin-alpha export receptor activity [goid 8262] [pmid 9323134] [evidence TAS]; protein transporter activity [goid 8565] [evidence IEA]; binding [goid 5488] [evidence IEA]; nuc…	CAS; CSE1; XPO2; MGC117283; MGC130036; MGC130037
CSNK1A1	1.35825	68303571	NM_001892.4	Homo sapiens casein kinase 1, alpha 1 (CSNK1A1), transcript variant 2, mRNA.	Wnt receptor signaling pathway [goid 16055] [evidence IEA]; protein amino acid phosphorylation [goid 6468] [pmid 10777483] [evidence TAS]; nucleotide binding [goid 166] [evidence IEA]; casein kinase I activity [goid 4681] [pmid 10777483] [evidence TAS]; catalytic activity [goid 3824] [evidence IEA]; transferase activity [goid 16740] [evidence IEA]; protein serine/threonine kinase activity [goid 4…	CK1; HLCDGP1; PRO2975
CSNK2A1	-1.37473	47419902	NM_001895.3	Homo sapiens casein kinase 2, alpha 1 polypeptide (CSNK2A1), transcript variant 2, mRNA.	protein amino acid phosphorylation [goid 6468] [evidence IEA]; Wnt receptor signaling pathway [goid 16055] [evidence IEA]; protein serine/threonine kinase activity [goid 4674] [evidence IEA]; transferase activity [goid 16740] [evidence IEA]; nucleotide binding [goid 166] [evidence IEA]; protein binding [goid 5515] [pmid 14667819] [evidence IPI]; ATP binding [goid 5524] [evidence IEA]	CKII; CK2A1; CKII alpha
CSPG2	2.96595	21361115	NM_004385.2	Homo sapiens chondroitin sulfate proteoglycan 2 (versican) (CSPG2), mRNA.	cell recognition [goid 8037] [pmid 2583089] [evidence TAS]; development [goid 7275] [pmid 2583089] [evidence TAS]; hyaluronic acid binding [goid 5540] [pmid 2583089] [evidence TAS]; calcium ion binding [goid 5509] [evidence IEA]; sugar binding [goid 5529] [evidence IEA]; extracellular matrix (sensu Metazoa) [goid 5578] [pmid 2583089] [evidence TAS]	VERSICAN; DKFZp686K06110
CSRP2	1.38984	4503100	NM_001321.1	Homo sapiens cysteine and glycine-rich protein 2 (CSRP2), mRNA.	cell proliferation [goid 8283] [evidence NAS]; cell differentiation [goid 30154] [pmid 8626582] [evidence NAS]; cell growth [goid 16049] [pmid 8626582] [evidence NAS]; organ morphogenesis [goid 9887] [evidence NAS]; muscle development [goid 7517] [pmid 8626582] [evidence NAS]; metal ion binding [goid 46872] [evidence IEA]; zinc ion binding [goid 8270] [evidence IEA]; nucleus [goid 5634] [pmid 862…	CRP2; LMO5; SmLIM
CSTB	1.23253	20357564	NM_000100.2	Homo sapiens cystatin B (stefin B) (CSTB), mRNA.	cysteine protease inhibitor activity [goid 4869] [evidence IEA]; nucleus [goid 5634] [evidence IEA]	PME; CST6; EPM1; STFB; cystatin B
CSTF2	1.37199	75813621	NM_001325.2	Homo sapiens cleavage stimulation factor, 3' pre-RNA, subunit 2, 64kDa (CSTF2), mRNA.	mRNA polyadenylylation [goid 6378] [pmid 1741396] [evidence TAS]; mRNA cleavage [goid 6379] [pmid 1741396] [evidence TAS]; nucleotide binding [goid 166] [evidence IEA]; RNA binding [goid 3723] [pmid 1741396] [evidence TAS]; nucleus [goid 5634] [pmid 1741396] [evidence TAS]	CstF-64
CSTF3	1.49748	75709185	NM_001326.2	Homo sapiens cleavage stimulation factor, 3' pre-RNA, subunit 3, 77kDa (CSTF3), transcript variant 1, mRNA.	mRNA polyadenylylation [goid 6378] [pmid 7984242] [evidence TAS]; RNA processing [goid 6396] [evidence IEA]; mRNA cleavage [goid 6379] [pmid 7984242] [evidence TAS]; RNA binding [goid 3723] [pmid 1741396] [evidence TAS]; binding [goid 5488] [evidence IEA]; intracellular [goid 5622] [evidence IEA]; nucleus [goid 5634] [pmid 7984242] [evidence TAS]	CSTF-77; MGC43001; MGC75122; MGC117398
CSTF3	1.72095	75709186	NM_001033505.1	Homo sapiens cleavage stimulation factor, 3' pre-RNA, subunit 3, 77kDa (CSTF3), transcript variant 2, mRNA.	mRNA polyadenylylation [goid 6378] [pmid 7984242] [evidence TAS]; RNA processing [goid 6396] [evidence IEA]; mRNA cleavage [goid 6379] [pmid 7984242] [evidence TAS]; RNA binding [goid 3723] [pmid 1741396] [evidence TAS]; binding [goid 5488] [evidence IEA]; intracellular [goid 5622] [evidence IEA]; nucleus [goid 5634] [pmid 7984242] [evidence TAS]	CSTF-77; MGC43001; MGC75122; MGC117398
CT45-2	-2.4265	37537697	NM_152582.3	Homo sapiens cancer/testis antigen CT45-2 (CT45-2), mRNA.
CTAG1A	-1.39053	21281684	NM_139250.1	Homo sapiens cancer/testis antigen 1A (CTAG1A), mRNA.		ESO1; LAGE2A
CTCF	1.2441	62952500	NM_006565.2	Homo sapiens CCCTC-binding factor (zinc finger protein) (CTCF), mRNA.	positive regulation of transcription, DNA-dependent [goid 45893] [pmid 9407128] [evidence IDA]; transcription [goid 6350] [evidence IEA]; negative regulation of progression through cell cycle [goid 45786] [evidence IEA]; negative regulation of transcription from RNA polymerase II promoter [goid 122] [pmid 8649389] [evidence TAS]; metal ion binding [goid 46872] [evidence IEA]; transcription corepr…
CTDSP2	-1.3374	19923329	NM_005730.2	Homo sapiens CTD (carboxy-terminal domain, RNA polymerase II, polypeptide A) small phosphatase 2 (CTDSP2), mRNA.	biological process unknown [goid 4] [evidence ND ]; phosphoprotein phosphatase activity [goid 4721] [evidence IEA]; hydrolase activity [goid 16787] [evidence IEA]; soluble fraction [goid 5625] [pmid 9315096] [evidence TAS]; nucleus [goid 5634] [evidence IEA]	OS4; PSR2; SCP2
CTHRC1	1.48781	34147546	NM_138455.2	Homo sapiens collagen triple helix repeat containing 1 (CTHRC1), mRNA.	phosphate transport [goid 6817] [evidence IEA]; structural molecule activity [goid 5198] [evidence IEA]; extracellular matrix (sensu Metazoa) [goid 5578] [evidence IEA]; cytoplasm [goid 5737] [evidence IEA]
CTNNAL1	-1.29778	4503128	NM_003798.1	Homo sapiens catenin (cadherin-associated protein), alpha-like 1 (CTNNAL1), mRNA.	apoptosis [goid 6915] [evidence NR ]; cell adhesion [goid 7155] [evidence IEA]; cadherin binding [goid 45296] [evidence IEA]; structural molecule activity [goid 5198] [evidence IEA]; actin cytoskeleton [goid 15629] [evidence IEA]	CLLP; alpha-CATU
CTNS	1.23554	4826681	NM_004937.1	Homo sapiens cystinosis, nephropathic (CTNS), transcript variant 2, mRNA.	L-cystine transport [goid 15811] [pmid 9537412] [evidence TAS]; transport [goid 6810] [evidence IEA]; amino acid metabolism [goid 6520] [pmid 9537412] [evidence TAS]; L-cystine transporter activity [goid 15184] [pmid 9537412] [evidence TAS]; integral to membrane [goid 16021] [evidence IEA]; lysosomal membrane [goid 5765] [pmid 9537412] [evidence TAS]	PQLC4; CTNS-LSB
CTPS	1.8837	4503132	NM_001905.1	Homo sapiens CTP synthase (CTPS), mRNA.	nucleobase, nucleoside, nucleotide and nucleic acid metabolism [goid 6139] [pmid 2113467] [evidence TAS]; pyrimidine nucleotide biosynthesis [goid 6221] [evidence IEA]; response to drug [goid 42493] [pmid 7981751] [evidence TAS]; glutamine metabolism [goid 6541] [evidence IEA]; CTP synthase activity [goid 3883] [pmid 2113467] [evidence TAS]; ligase activity [goid 16874] [evidence IEA]
CTSB	-1.20494	66346646	NM_001908.3	Homo sapiens cathepsin B (CTSB), transcript variant 1, mRNA.	proteolysis and peptidolysis [goid 6508] [pmid 3463996] [evidence TAS]; regulation of apoptosis [goid 42981] [pmid 16130169] [evidence TAS]; cathepsin B activity [goid 4213] [pmid 1645961] [evidence TAS]; intracellular [goid 5622] [pmid 1645961] [evidence TAS]; lysosome [goid 5764] [evidence IEA]	APPS; CPSB
CTSD	-1.25597	23110949	NM_001909.3	Homo sapiens cathepsin D (lysosomal aspartyl peptidase) (CTSD), mRNA.	proteolysis and peptidolysis [goid 6508] [evidence IEA]; pepsin A activity [goid 4194] [evidence IEA]; peptidase activity [goid 8233] [evidence IEA]; cathepsin D activity [goid 4192] [pmid 3927292] [evidence TAS]; extracellular region [goid 5576] [pmid 14718574] [evidence NAS]; lysosome [goid 5764] [evidence NAS]	CPSD; MGC2311
CTSF	-1.37935	6042195	NM_003793.2	Homo sapiens cathepsin F (CTSF), mRNA.	proteolysis and peptidolysis [goid 6508] [pmid 9822672] [evidence TAS]; cathepsin F activity [goid 16946] [evidence IEA]; lysosome [goid 5764] [pmid 9822672] [evidence TAS]	CATSF
CTTN	1.19624	20357555	NM_138565.1	Homo sapiens cortactin (CTTN), transcript variant 2, mRNA.	protein binding [goid 5515] [evidence ISS]; ruffle [goid 1726] [evidence ISS]; cytoskeleton [goid 5856] [pmid 9054437] [evidence TAS]; soluble fraction [goid 5625] [pmid 9054437] [evidence TAS]; lamellipodium [goid 30027] [evidence ISS]; cell cortex [goid 5938] [evidence ISS]	EMS1
CTXN1	-1.33006	45592953	NM_206833.1	Homo sapiens cortexin 1 (CTXN1), mRNA.	integral to membrane [goid 16021] [evidence IEA]	CTXN; FLJ25968
CUEDC1	1.16818	8923664	NM_017949.1	Homo sapiens CUE domain containing 1 (CUEDC1), mRNA.		FLJ20739; DKFZp547L163
CUL2	1.19649	19482173	NM_003591.2	Homo sapiens cullin 2 (CUL2), mRNA.	induction of apoptosis by intracellular signals [goid 8629] [pmid 8681378] [evidence TAS]; cell cycle arrest [goid 7050] [pmid 8681378] [evidence TAS]; negative regulation of cell proliferation [goid 8285] [pmid 8681378] [evidence TAS]; ubiquitin cycle [goid 6512] [evidence IEA]; cell cycle [goid 7049] [evidence IEA]; G1/S transition of mitotic cell cycle [goid 82] [pmid 8681378] [evidence TAS]; …
CXADR	2.05555	45827793	NM_001338.3	Homo sapiens coxsackie virus and adenovirus receptor (CXADR), mRNA.	cell adhesion [goid 7155] [evidence IEA]; protein binding [goid 5515] [evidence IEA]; receptor activity [goid 4872] [pmid 9036860] [evidence TAS]; tight junction [goid 5923] [evidence IEA]; integral to plasma membrane [goid 5887] [pmid 9096397] [evidence TAS]; plasma membrane [goid 5886] [pmid 9096397] [evidence NAS]	CAR; HCAR
CXCL16	-1.39807	11545764	NM_022059.1	Homo sapiens chemokine (C-X-C motif) ligand 16 (CXCL16), mRNA.	chemotaxis [goid 6935] [pmid 11290797] [evidence NAS]; receptor mediated endocytosis [goid 6898] [pmid 11060282] [evidence NAS]; sensory perception [goid 7600] [evidence IEA]; lymphocyte chemotaxis [goid 48247] [pmid 11017100] [evidence NAS]; cytokine activity [goid 5125] [evidence IEA]; scavenger receptor activity [goid 5044] [pmid 11060282] [evidence TAS]; extracellular space [goid 5615] [evide…	SRPSOX; CXCLG16; SR-PSOX
CXorf12	1.51582	4504738	NM_003492.1	Homo sapiens chromosome X open reading frame 12 (CXorf12), mRNA.	biological process unknown [goid 4] [evidence ND ]; molecular function unknown [goid 5554] [evidence ND ]; cellular component unknown [goid 8372] [evidence ND ]	ITBA1; DXS9878E
CXorf33	-1.43047	38348216	NM_198450.1	Homo sapiens chromosome X open reading frame 33 (CXorf33), mRNA.		UNQ8193; MGC129748
CXorf38	-1.46106	21450662	NM_144970.1	Homo sapiens chromosome X open reading frame 38 (CXorf38), mRNA.		MGC39350
CXXC1	1.16478	52856410	NM_014593.2	Homo sapiens CXXC finger 1 (PHD domain) (CXXC1), mRNA.	regulation of transcription, DNA-dependent [goid 6355] [pmid 10688657] [evidence IDA]; transcription [goid 6350] [evidence IEA]; metal ion binding [goid 46872] [evidence IEA]; unmethylated CpG binding [goid 45322] [pmid 10688657] [evidence IDA]; zinc ion binding [goid 8270] [evidence IEA]; transcriptional activator activity [goid 16563] [pmid 10688657] [evidence IDA]; protein binding [goid 5515] …	CGBP; PCCX1; PHF18; hCGBP; HsT2645; 2410002I16Rik; 5830420C16Rik
CYB561D2	1.45578	31541779	NM_007022.3	Homo sapiens cytochrome b-561 domain containing 2 (CYB561D2), mRNA.	cyclin catabolism [goid 8054] [pmid 9122200] [evidence TAS]; ubiquitin-dependent protein catabolism [goid 6511] [pmid 9122200] [evidence TAS]; electron transport [goid 6118] [evidence IEA]; regulation of exit from mitosis [goid 7096] [pmid 9122200] [evidence TAS]; metal ion binding [goid 46872] [evidence IEA]; ubiquitin conjugating enzyme activity [goid 4840] [pmid 9122200] [evidence TAS]; iron i…	101F6; TSP10
CYB5D1	1.48027	40255059	NM_144607.2	Homo sapiens cytochrome b5 domain containing 1 (CYB5D1), mRNA.	metal ion binding [goid 46872] [evidence IEA]; iron ion binding [goid 5506] [evidence IEA]	FLJ32499
CYB5D2	1.34683	40255061	NM_144611.2	Homo sapiens cytochrome b5 domain containing 2 (CYB5D2), mRNA.		MGC32124
CYB5-M	1.17959	13385593	NM_030579.1	Homo sapiens outer mitochondrial membrane cytochrome b5 (CYB5-M), mRNA.	electron transport [goid 6118] [evidence IEA]; metal ion binding [goid 46872] [evidence IEA]; iron ion binding [goid 5506] [evidence IEA]; mitochondrion [goid 5739] [evidence IEA]; integral to membrane [goid 16021] [evidence IEA]; outer membrane [goid 19867] [evidence IEA]	OMB5; DKFZp686M0619
CYB5R2	2.78659	47778922	NM_016229.2	Homo sapiens cytochrome b5 reductase 2 (CYB5R2), transcript variant 1, mRNA.	electron transport [goid 6118] [pmid 10611283] [evidence IDA]; FAD binding [goid 50660] [evidence IEA]; oxidoreductase activity [goid 16491] [evidence IEA]; cytochrome-b5 reductase activity [goid 4128] [pmid 10611283] [evidence IDA]; NAD binding [goid 51287] [evidence IEA]; membrane [goid 16020] [pmid 10611283] [evidence IDA]; soluble fraction [goid 5625] [pmid 10611283] [evidence NAS]	B5R.2
CYB5R3	-1.23745	70908371	NM_007326.2	Homo sapiens cytochrome b5 reductase 3 (CYB5R3), transcript variant S, mRNA.	cholesterol biosynthesis [goid 6695] [evidence IEA]; electron transport [goid 6118] [evidence IEA]; iron ion transport [goid 6826] [evidence NR ]; circulation [goid 8015] [pmid 1400360] [evidence TAS]; cytochrome-b5 reductase activity [goid 4128] [pmid 1400360] [evidence TAS]; FAD binding [goid 50660] [evidence IEA]; oxidoreductase activity [goid 16491] [evidence IEA]; NAD binding [goid 51287] [e…	B5R; DIA1
CYBASC3	1.43899	48976062	NM_153611.3	Homo sapiens cytochrome b, ascorbate dependent 3 (CYBASC3), mRNA.	electron transport [goid 6118] [evidence IEA]; integral to membrane [goid 16021] [evidence IEA]	MGC20446
CYBRD1	1.35726	19923602	NM_024843.2	Homo sapiens cytochrome b reductase 1 (CYBRD1), mRNA.	electron transport [goid 6118] [evidence IEA]; integral to membrane [goid 16021] [evidence IEA]	DCYTB; FRRS3; FLJ23462
CYC1	-1.24183	21359866	NM_001916.2	Homo sapiens cytochrome c-1 (CYC1), mRNA.	electron transport [goid 6118] [evidence IEA]; metal ion binding [goid 46872] [evidence IEA]; heme binding [goid 20037] [evidence IEA]; electron transporter, transferring electrons from CoQH2-cytochrome c reductase complex and cytochrome c oxidase complex activity [goid 45155] [pmid 2536365] [evidence TAS]; iron ion binding [goid 5506] [evidence IEA]; mitochondrion [goid 5739] [pmid 2536365] [evi…
CYCS	2.43045	34328939	NM_018947.4	Homo sapiens cytochrome c, somatic (CYCS), nuclear gene encoding mitochondrial protein, mRNA.	cellular respiration [goid 45333] [pmid 10383829] [evidence TAS]; caspase activation via cytochrome c [goid 8635] [pmid 9267021] [evidence TAS]; DNA fragmentation during apoptosis [goid 6309] [pmid 8689682] [evidence IMP]; apoptosis [goid 6915] [pmid 8689682] [evidence IDA]; electron transport [goid 6118] [evidence IEA]; metal ion binding [goid 46872] [evidence IEA]; protein binding [goid 5515] […	CYC; HCS
CYFIP2	1.80721	24307954	NM_014376.1	Homo sapiens cytoplasmic FMR1 interacting protein 2 (CYFIP2), mRNA.		PIR121; PRO1331
CYLN2	-1.35205	14702161	NM_032421.1	Homo sapiens cytoplasmic linker 2 (CYLN2), transcript variant 2, mRNA.	microtubule associated complex [goid 5875] [pmid 9799601] [evidence TAS]	CLIP; CLIP2; WSCR4; WBSCR4; CLIP-115; KIAA0291; MGC11333
CYP1A1	2.22424	13325053	NM_000499.2	Homo sapiens cytochrome P450, family 1, subfamily A, polypeptide 1 (CYP1A1), mRNA.	electron transport [goid 6118] [evidence IEA]; metal ion binding [goid 46872] [evidence IEA]; heme binding [goid 20037] [evidence IEA]; unspecific monooxygenase activity [goid 50381] [evidence IEA]; oxygen binding [goid 19825] [pmid 1691986] [evidence TAS]; iron ion binding [goid 5506] [evidence IEA]; membrane [goid 16020] [evidence IEA]; microsome [goid 5792] [evidence IEA]; endoplasmic reticulu…	AHH; AHRR; CP11; CYP1; P1-450; P450-C; P450DX
CYP1B1	5.39357	13325059	NM_000104.2	Homo sapiens cytochrome P450, family 1, subfamily B, polypeptide 1 (CYP1B1), mRNA.	electron transport [goid 6118] [evidence IEA]; visual perception [goid 7601] [pmid 9097971] [evidence TAS]; eye development (sensu Mammalia) [goid 1747] [pmid 9097971] [evidence TAS]; electron transporter activity [goid 5489] [pmid 8910454] [evidence TAS]; metal ion binding [goid 46872] [evidence IEA]; heme binding [goid 20037] [evidence IEA]; unspecific monooxygenase activity [goid 50381] [evide…	CP1B; GLC3A
CYP26B1	1.39057	33239448	NM_019885.2	Homo sapiens cytochrome P450, family 26, subfamily B, polypeptide 1 (CYP26B1), mRNA.	electron transport [goid 6118] [evidence NAS]; metal ion binding [goid 46872] [evidence IEA]; heme binding [goid 20037] [evidence IEA]; monooxygenase activity [goid 4497] [evidence NAS]; iron ion binding [goid 5506] [evidence IEA]; membrane [goid 16020] [evidence IEA]; microsome [goid 5792] [evidence NAS]; endoplasmic reticulum [goid 5783] [evidence NAS]	CYP26A2; MGC129613; P450RAI-2; DKFZp686G0638
CYP27A1	-1.54482	13904863	NM_000784.2	Homo sapiens cytochrome P450, family 27, subfamily A, polypeptide 1 (CYP27A1), nuclear gene encoding mitochondrial protein, mRNA.	electron transport [goid 6118] [evidence IEA]; steroid hydroxylase activity [goid 8395] [pmid 9790667] [evidence TAS]; metal ion binding [goid 46872] [evidence IEA]; heme binding [goid 20037] [evidence IEA]; iron ion binding [goid 5506] [evidence IEA]; mitochondrion [goid 5739] [evidence IEA]; membrane [goid 16020] [evidence IEA]	CTX; CP27; CYP27
CYP27B1	-1.22083	74099700	NM_000785.3	Homo sapiens cytochrome P450, family 27, subfamily B, polypeptide 1 (CYP27B1), nuclear gene encoding mitochondrial protein, mRNA.	calcium ion homeostasis [goid 6874] [evidence NR ]; lipid metabolism [goid 6629] [pmid 9344864] [evidence NAS]; vitamin biosynthesis [goid 9110] [pmid 9333115] [evidence TAS]; electron transport [goid 6118] [evidence IEA]; metal ion binding [goid 46872] [evidence IEA]; monooxygenase activity [goid 4497] [evidence IEA]; iron ion binding [goid 5506] [evidence IEA]; heme binding [goid 20037] [eviden…	VDR; CP2B; CYP1; PDDR; VDD1; VDDR; VDDRI; CYP27B; P450c1; CYP1alpha
CYP2E1	-1.95563	75709190	NM_000773.3	Homo sapiens cytochrome P450, family 2, subfamily E, polypeptide 1 (CYP2E1), mRNA.	electron transport [goid 6118] [evidence IEA]; metal ion binding [goid 46872] [evidence IEA]; heme binding [goid 20037] [evidence IEA]; unspecific monooxygenase activity [goid 50381] [evidence IEA]; oxygen binding [goid 19825] [pmid 3233219] [evidence TAS]; iron ion binding [goid 5506] [evidence IEA]; membrane [goid 16020] [evidence IEA]; microsome [goid 5792] [evidence IEA]; endoplasmic reticulu…	CPE1; CYP2E; P450-J; P450C2E
CYP2J2	1.43507	18491007	NM_000775.2	Homo sapiens cytochrome P450, family 2, subfamily J, polypeptide 2 (CYP2J2), mRNA.	regulation of heart contraction rate [goid 8016] [pmid 8631948] [evidence TAS]; electron transport [goid 6118] [evidence IEA]; icosanoid metabolism [goid 6690] [pmid 8631948] [evidence TAS]; metal ion binding [goid 46872] [evidence IEA]; heme binding [goid 20037] [evidence IEA]; unspecific monooxygenase activity [goid 50381] [evidence IEA]; arachidonic acid epoxygenase activity [goid 8392] [pmid …	CPJ2
CYR61	1.43174	34222286	NM_001554.3	Homo sapiens cysteine-rich, angiogenic inducer, 61 (CYR61), mRNA.	cell proliferation [goid 8283] [pmid 9135077] [evidence TAS]; chemotaxis [goid 6935] [evidence IEA]; morphogenesis [goid 9653] [pmid 9135077] [evidence TAS]; cell adhesion [goid 7155] [evidence IEA]; sensory perception [goid 7600] [evidence IEA]; regulation of cell growth [goid 1558] [evidence IEA]; insulin-like growth factor binding [goid 5520] [evidence IEA]; heparin binding [goid 8201] [eviden…	CCN1; GIG1; IGFBP10
CYTL1	2.59313	49472832	NM_018659.2	Homo sapiens cytokine-like 1 (CYTL1), mRNA.	signal transduction [goid 7165] [pmid 10857752] [evidence TAS]; receptor binding [goid 5102] [pmid 10857752] [evidence TAS]; extracellular space [goid 5615] [pmid 10857752] [evidence TAS]; soluble fraction [goid 5625] [pmid 10857752] [evidence TAS]	C17
D15Wsu75e	1.19147	63055039	NM_015704.1	Homo sapiens DNA segment, Chr 15, Wayne State University 75, expressed (D15Wsu75e), mRNA.		DJ347H13.4
DAPK1	4.57236	4826683	NM_004938.1	Homo sapiens death-associated protein kinase 1 (DAPK1), mRNA.	signal transduction [goid 7165] [evidence IEA]; induction of apoptosis by extracellular signals [goid 8624] [pmid 7828849] [evidence TAS]; apoptosis [goid 6915] [evidence IEA]; protein amino acid phosphorylation [goid 6468] [pmid 10629061] [evidence IDA]; protein kinase cascade [goid 7243] [pmid 10629061] [evidence IDA]; nucleotide binding [goid 166] [evidence IEA]; calcium- and calmodulin-depend…	DAPK; DKFZp781I035
DBI	1.21281	54262129	NM_020548.4	Homo sapiens diazepam binding inhibitor (GABA receptor modulator, acyl-Coenzyme A binding protein) (DBI), mRNA.	transport [goid 6810] [evidence IEA]; lipid binding [goid 8289] [evidence IEA]; benzodiazepine receptor binding [goid 30156] [pmid 3020548] [evidence TAS]; acyl-CoA binding [goid 62] [evidence IEA]	ACBP; ACBD1; MGC70414
DBN1	-1.20727	18426912	NM_080881.1	Homo sapiens drebrin 1 (DBN1), transcript variant 2, mRNA.	regulation of dendrite morphogenesis [goid 50773] [pmid 12009525] [evidence NAS]; neurogenesis [goid 7399] [evidence IEA]; actin filament organization [goid 7015] [evidence ISS]; cell differentiation [goid 30154] [evidence IEA]; regulation of neuronal synaptic plasticity [goid 48168] [pmid 12009525] [evidence NAS]; actin binding [goid 3779] [pmid 12761245] [evidence NAS]; profilin binding [goid 5…	D0S117E; DKFZp434D064
DBP	-1.82157	31542492	NM_001352.2	Homo sapiens D site of albumin promoter (albumin D-box) binding protein (DBP), mRNA.	transcription [goid 6350] [evidence IEA]; regulation of transcription from RNA polymerase II promoter [goid 6357] [pmid 8786133] [evidence TAS]; rhythmic process [goid 48511] [evidence IEA]; RNA polymerase II transcription factor activity [goid 3702] [pmid 8786133] [evidence TAS]; DNA binding [goid 3677] [evidence IEA]; nucleus [goid 5634] [evidence IEA]	DABP
DC2	1.18097	40548405	NM_021227.2	Homo sapiens DC2 protein (DC2), mRNA.
DCAKD	1.2529	34147506	NM_024819.3	Homo sapiens dephospho-CoA kinase domain containing (DCAKD), mRNA.	ATP binding [goid 5524] [evidence IEA]	FLJ22955
DCBLD2	2.00996	54792128	NM_080927.3	Homo sapiens discoidin, CUB and LCCL domain containing 2 (DCBLD2), mRNA.	intracellular receptor-mediated signaling pathway [goid 30522] [pmid 11447234] [evidence NAS]; negative regulation of cell growth [goid 30308] [pmid 11447234] [evidence IDA]; cell adhesion [goid 7155] [evidence IEA]; wound healing [goid 42060] [pmid 11447234] [evidence IDA]; protein binding [goid 5515] [pmid 11447234] [evidence NAS]; integral to plasma membrane [goid 5887] [pmid 11447234] [eviden…	ESDN; CLCP1
DCC1	1.65299	13129095	NM_024094.1	Homo sapiens defective in sister chromatid cohesion homolog 1 (S. cerevisiae) (DCC1), mRNA.		MGC5528
DCHS1	-2.46088	73623031	NM_003737.2	Homo sapiens dachsous 1 (Drosophila) (DCHS1), mRNA.	calcium-dependent cell-cell adhesion [goid 16339] [pmid 9199196] [evidence NAS]; homophilic cell adhesion [goid 7156] [evidence IEA]; cell adhesion [goid 7155] [evidence IEA]; calcium ion binding [goid 5509] [evidence IEA]; protein binding [goid 5515] [evidence IEA]; membrane [goid 16020] [pmid 9199196] [evidence NAS]; integral to membrane [goid 16021] [evidence IEA]	FIB1; CDH25; PCDH16; FLJ11790; KIAA1773
DCLRE1B	1.86317	24431998	NM_022836.2	Homo sapiens DNA cross-link repair 1B (PSO2 homolog, S. cerevisiae) (DCLRE1B), mRNA.	DNA repair [goid 6281] [evidence IEA]; nucleus [goid 5634] [evidence IEA]	SNM1B; FLJ12810; FLJ13998
DCPS	-1.22631	37537717	NM_014026.3	Homo sapiens decapping enzyme, scavenger (DCPS), mRNA.	mRNA catabolism, nonsense-mediated decay [goid 184] [evidence IEA]; hydrolase activity [goid 16787] [evidence IEA]; nucleus [goid 5634] [evidence IEA]	HSL1; HINT-5; HSPC015
DCTN2	-1.12114	34335254	NM_006400.3	Homo sapiens dynactin 2 (p50) (DCTN2), mRNA.	cell proliferation [goid 8283] [pmid 8647893] [evidence TAS]; microtubule-based process [goid 7017] [evidence IEA]; mitosis [goid 7067] [pmid 8647893] [evidence TAS]; motor activity [goid 3774] [evidence IEA]; kinetochore [goid 776] [pmid 8647893] [evidence TAS]; cytoskeleton [goid 5856] [evidence IEA]; dynactin complex [goid 5869] [pmid 8647893] [evidence TAS]; microtubule [goid 5874] [evidence …	RBP50; DCTN50; DYNAMITIN
DCUN1D3	1.62494	27735046	NM_173475.1	Homo sapiens DCN1, defective in cullin neddylation 1, domain containing 3 (S. cerevisiae) (DCUN1D3), mRNA.	zinc ion binding [goid 8270] [evidence IEA]	44M2.4; FLJ41725; MGC48972
DCUN1D5	1.33514	34147410	NM_032299.2	Homo sapiens DCN1, defective in cullin neddylation 1, domain containing 5 (S. cerevisiae) (DCUN1D5), mRNA.		MGC2714; FLJ32431
DDA1	1.18304	60279701	NM_024050.4	Homo sapiens DDA1 (DDA1), mRNA.		MGC2594
DDAH1	1.7994	31881756	NM_012137.2	Homo sapiens dimethylarginine dimethylaminohydrolase 1 (DDAH1), mRNA.	nitric oxide mediated signal transduction [goid 7263] [pmid 9874257] [evidence TAS]; arginine catabolism [goid 6527] [pmid 9874257] [evidence TAS]; metal ion binding [goid 46872] [evidence IEA]; hydrolase activity [goid 16787] [evidence IEA]; dimethylargininase activity [goid 16403] [evidence IEA]	DDAH
DDB2	1.78772	4557514	NM_000107.1	Homo sapiens damage-specific DNA binding protein 2, 48kDa (DDB2), mRNA.	nucleotide-excision repair [goid 6289] [pmid 8407967] [evidence TAS]; damaged DNA binding [goid 3684] [pmid 8407967] [evidence TAS]; nucleus [goid 5634] [evidence IEA]
DDEF1	1.39313	46094080	NM_018482.2	Homo sapiens development and differentiation enhancing factor 1 (DDEF1), mRNA.	regulation of GTPase activity [goid 43087] [evidence IEA]; metal ion binding [goid 46872] [evidence IEA]; GTPase activator activity [goid 5096] [evidence IEA]; protein binding [goid 5515] [pmid 12029088] [evidence IPI]; membrane [goid 16020] [evidence IEA]	PAP; PAG2; AMAP1; ASAP1; ZG14P; KIAA1249
DDEFL1	-1.29913	19923539	NM_017707.2	Homo sapiens development and differentiation enhancing factor-like 1 (DDEFL1), mRNA.	regulation of GTPase activity [goid 43087] [evidence IEA]; carboxylic acid metabolism [goid 19752] [evidence IEA]; transferase activity, transferring acyl groups, acyl groups converted into alkyl on transfer [goid 46912] [evidence IEA]	UPLC1; FLJ20199
DDHD2	-1.67145	54792779	NM_015214.1	Homo sapiens DDHD domain containing 2 (DDHD2), mRNA.	metal ion binding [goid 46872] [evidence IEA]	SAMWD1; KIAA0725
DDIT3	-1.40752	50345277	NM_004083.4	Homo sapiens DNA-damage-inducible transcript 3 (DDIT3), mRNA.	response to DNA damage stimulus [goid 6974] [pmid 1339368] [evidence TAS]; regulation of transcription, DNA-dependent [goid 6355] [pmid 7503811] [evidence TAS]; regulation of cell redox homeostasis [goid 30503] [pmid 14667815] [evidence IDA]; cell cycle arrest [goid 7050] [evidence IEA]; transcription [goid 6350] [evidence IEA]; regulation of cell cycle [goid 74] [pmid 1339368] [evidence NAS]; mR…	CHOP; CEBPZ; CHOP10; GADD153; MGC4154
DDR1	-1.72757	38327631	NM_001954.3	Homo sapiens discoidin domain receptor family, member 1 (DDR1), transcript variant 2, mRNA.	cell adhesion [goid 7155] [pmid 8302582] [evidence TAS]; transmembrane receptor protein tyrosine kinase signaling pathway [goid 7169] [evidence IEA]; protein amino acid phosphorylation [goid 6468] [evidence IEA]; nucleotide binding [goid 166] [evidence IEA]; transmembrane receptor protein tyrosine kinase activity [goid 4714] [pmid 9659899] [evidence TAS]; receptor activity [goid 4872] [evidence I…	CAK; DDR; NEP; PTK3; RTK6; TRKE; CD167; EDDR1; MCK10; NTRK4; PTK3A
DDX19A	1.31724	34147562	NM_018332.3	Homo sapiens DEAD (Asp-Glu-Ala-As) box polypeptide 19A (DDX19A), mRNA.	nucleotide binding [goid 166] [evidence IEA]; nucleic acid binding [goid 3676] [evidence IEA]; RNA binding [goid 3723] [evidence IEA]; hydrolase activity [goid 16787] [evidence IEA]; ATP binding [goid 5524] [evidence IEA]; ATP-dependent helicase activity [goid 8026] [evidence IEA]; nucleus [goid 5634] [evidence IEA]	DDX19L; FLJ11126; DKFZp686C21137
DDX23	1.26981	41327770	NM_004818.2	Homo sapiens DEAD (Asp-Glu-Ala-Asp) box polypeptide 23 (DDX23), mRNA.	nuclear mRNA splicing, via spliceosome [goid 398] [evidence IEA]; nucleotide binding [goid 166] [evidence IEA]; nucleic acid binding [goid 3676] [evidence IEA]; hydrolase activity [goid 16787] [evidence IEA]; protein binding [goid 5515] [pmid 9774689] [evidence IPI]; ATP binding [goid 5524] [evidence IEA]; ATP-dependent helicase activity [goid 8026] [evidence IEA]; nucleus [goid 5634] [evidence I…	prp28; PRPF28; MGC8416; U5-100K
DDX24	1.21402	14251213	NM_020414.3	Homo sapiens DEAD (Asp-Glu-Ala-Asp) box polypeptide 24 (DDX24), mRNA.	RNA metabolism [goid 16070] [pmid 10936056] [evidence NAS]; ATP-dependent RNA helicase activity [goid 4004] [evidence NAS]; nucleotide binding [goid 166] [evidence IEA]; RNA binding [goid 3723] [evidence IEA]; hydrolase activity [goid 16787] [evidence IEA]; ATP binding [goid 5524] [evidence IEA]; cellular component unknown [goid 8372] [evidence ND ]
DDX26	-1.27046	11024693	NM_012141.1	Homo sapiens DEAD/H (Asp-Glu-Ala-Asp/His) box polypeptide 26 (DDX26), mRNA.	transmembrane receptor activity [goid 4888] [pmid 10467397] [evidence TAS]; helicase activity [goid 4386] [evidence IEA]	HDB; INT6; DBI-1; DICE1; INTS6; DDX26A; Notchl2; DKFZP434B105
DDX28	1.21669	20336295	NM_018380.2	Homo sapiens DEAD (Asp-Glu-Ala-Asp) box polypeptide 28 (DDX28), nuclear gene encoding mitochondrial protein, mRNA.	nucleic acid binding [goid 3676] [evidence IEA]; hydrolase activity [goid 16787] [evidence IEA]; ATP binding [goid 5524] [evidence IEA]; ATP-dependent helicase activity [goid 8026] [evidence IEA]; nucleus [goid 5634] [evidence IEA]	MDDX28; FLJ11282
DDX3X	1.25917	13514812	NM_001356.2	Homo sapiens DEAD (Asp-Glu-Ala-Asp) box polypeptide 3, X-linked (DDX3X), transcript variant 2, mRNA.	ATP-dependent RNA helicase activity [goid 4004] [pmid 9381176] [evidence TAS]; nucleotide binding [goid 166] [evidence IEA]; RNA binding [goid 3723] [evidence IEA]; hydrolase activity [goid 16787] [evidence IEA]; protein binding [goid 5515] [pmid 14743216] [evidence IPI]; ATP binding [goid 5524] [evidence IEA]; DNA binding [goid 3677] [evidence IEA]; cytoplasm [goid 5737] [pmid 10329544] [evidenc…	DBX; DDX3; HLP2; DDX14
DDX46	1.43839	41327772	NM_014829.2	Homo sapiens DEAD (Asp-Glu-Ala-Asp) box polypeptide 46 (DDX46), mRNA.	nucleotide binding [goid 166] [evidence IEA]; RNA binding [goid 3723] [evidence IEA]; hydrolase activity [goid 16787] [evidence IEA]; ATP binding [goid 5524] [evidence IEA]; ATP-dependent helicase activity [goid 8026] [evidence IEA]	MGC9936; FLJ25329; KIAA0801
DDX48	1.20502	41327777	NM_014740.2	Homo sapiens DEAD (Asp-Glu-Ala-Asp) box polypeptide 48 (DDX48), mRNA.	rRNA processing [goid 6364] [evidence IEA]; nucleotide binding [goid 166] [evidence IEA]; RNA binding [goid 3723] [evidence IEA]; hydrolase activity [goid 16787] [evidence IEA]; protein binding [goid 5515] [pmid 14973490] [evidence IPI]; ATP binding [goid 5524] [evidence IEA]; ATP-dependent helicase activity [goid 8026] [evidence IEA]; DNA binding [goid 3677] [evidence IEA]; nucleus [goid 5634] […	NUK-34; eIF4A3; hNMP265; KIAA0111; MGC10862; eIF4AIII
DDX49	1.45737	34222345	NM_019070.3	Homo sapiens DEAD (Asp-Glu-Ala-Asp) box polypeptide 49 (DDX49), mRNA.	nucleotide binding [goid 166] [evidence IEA]; nucleic acid binding [goid 3676] [evidence IEA]; RNA binding [goid 3723] [evidence IEA]; hydrolase activity [goid 16787] [evidence IEA]; ATP binding [goid 5524] [evidence IEA]; ATP-dependent helicase activity [goid 8026] [evidence IEA]	FLJ10432; R27090_2
DDX5	1.25595	13514826	NM_004396.2	Homo sapiens DEAD (Asp-Glu-Ala-Asp) box polypeptide 5 (DDX5), mRNA.	cell growth [goid 16049] [pmid 2451786] [evidence NAS]; nucleotide binding [goid 166] [evidence IEA]; RNA binding [goid 3723] [evidence IEA]; RNA helicase activity [goid 3724] [pmid 1996094] [evidence NAS]; hydrolase activity [goid 16787] [evidence IEA]; ATP binding [goid 5524] [evidence IEA]; ATP-dependent helicase activity [goid 8026] [evidence IEA]; nucleus [goid 5634] [pmid 2451786] [evidence…	p68; HLR1; G17P1; HUMP68; DKFZp686J01190
DDX54	1.35184	51094100	NM_024072.3	Homo sapiens DEAD (Asp-Glu-Ala-Asp) box polypeptide 54 (DDX54), mRNA.	regulation of transcription, DNA-dependent [goid 6355] [evidence IEA]; RNA processing [goid 6396] [pmid 12466272] [evidence IDA]; transcription [goid 6350] [evidence IEA]; estrogen receptor signaling pathway [goid 30520] [pmid 12466272] [evidence TAS]; ribosome biogenesis [goid 7046] [pmid 12466272] [evidence NAS]; transcription corepressor activity [goid 3714] [pmid 12466272] [evidence IDA]; nuc…	DP97; MGC2835
DEDD	-1.32364	14670395	NM_004216.2	Homo sapiens death effector domain containing (DEDD), transcript variant 2, mRNA.	induction of apoptosis via death domain receptors [goid 8625] [pmid 9774341] [evidence TAS]; regulation of transcription, DNA-dependent [goid 6355] [evidence IEA]; induction of apoptosis [goid 6917] [evidence ISS]; transcription [goid 6350] [evidence IEA]; regulation of apoptosis [goid 42981] [evidence IEA]; spermatogenesis [goid 7283] [pmid 9832420] [evidence TAS]; negative regulation of transcr…	DEFT; KE05; DEDD1; FLDED1; CASP8IP1
DEGS1	1.55114	21614503	NM_003676.2	Homo sapiens degenerative spermatocyte homolog 1, lipid desaturase (Drosophila) (DEGS1), transcript variant 1, mRNA.	fatty acid desaturation [goid 6636] [pmid 9188692] [evidence TAS]; electron transporter activity [goid 5489] [pmid 9188692] [evidence TAS]; oxidoreductase activity [goid 16491] [evidence IEA]; oxidoreductase activity, acting on paired donors, with oxidation of a pair of donors resulting in the reduction of molecular oxygen to two molecules of water [goid 16717] [evidence IEA]; membrane fraction […	MLD; DEGS; DES1; Des-1; FADS7; MIG15; MGC5079
DENND2A	1.62807	58866696	NM_015689.2	Homo sapiens DENN/MADD domain containing 2A (DENND2A), mRNA.		FAM31D; KIAA1277
DERL1	1.49345	40254960	NM_024295.3	Homo sapiens Der1-like domain family, member 1 (DERL1), mRNA.	intracellular transport of viral proteins in host cell [goid 19060] [pmid 15215856] [evidence TAS]; unfolded protein response [goid 30968] [pmid 15215856] [evidence IDA]; retrograde protein transport, ER to cytosol [goid 30970] [pmid 15215856] [evidence IDA]; protein transport [goid 15031] [evidence IEA]; ER-associated protein catabolism [goid 30433] [pmid 15215856] [evidence IDA]; protein bindin…	DER1; DER-1; MGC3067; PRO2577; FLJ13784
DFNA5	1.35006	4758153	NM_004403.1	Homo sapiens deafness, autosomal dominant 5 (DFNA5), mRNA.	sensory perception of sound [goid 7605] [pmid 9771715] [evidence TAS]	ICERE-1
DGKA	1.58526	41872499	NM_201554.1	Homo sapiens diacylglycerol kinase, alpha 80kDa (DGKA), transcript variant 4, mRNA.	intracellular signaling cascade [goid 7242] [pmid 2175712] [evidence TAS]; protein kinase C activation [goid 7205] [evidence IEA]; transferase activity [goid 16740] [evidence IEA]; diacylglycerol kinase activity [goid 4143] [pmid 8180475] [evidence NAS]; calcium ion binding [goid 5509] [evidence IEA]; diacylglycerol binding [goid 19992] [evidence IEA]; kinase activity [goid 16301] [evidence IEA];…	DAGK; DAGK1; MGC12821; MGC42356; DGK-alpha
DGKD	-1.43023	25777597	NM_152879.2	Homo sapiens diacylglycerol kinase, delta 130kDa (DGKD), transcript variant 2, mRNA.	immune response [goid 6955] [evidence ISS]; protein homooligomerization [goid 51260] [evidence ISS]; diacylglycerol metabolism [goid 46339] [evidence ISS]; development [goid 7275] [evidence ISS]; second-messenger-mediated signaling [goid 19932] [evidence ISS]; cell growth [goid 16049] [evidence ISS]; response to organic substance [goid 10033] [pmid 12200442] [evidence IDA]; protein kinase C activ…	dgkd-2; DGKdelta; KIAA0145
DGKQ	1.38733	40806174	NM_001347.2	Homo sapiens diacylglycerol kinase, theta 110kDa (DGKQ), mRNA.	intracellular signaling cascade [goid 7242] [evidence IEA]; protein kinase C activation [goid 7205] [evidence IEA]; metal ion binding [goid 46872] [evidence IEA]; transferase activity [goid 16740] [evidence IEA]; nucleotide binding [goid 166] [evidence IEA]; diacylglycerol kinase activity [goid 4143] [pmid 9099683] [evidence TAS]; diacylglycerol binding [goid 19992] [evidence IEA]	DAGK; DAGK4; DAGK7
DGUOK	-1.21025	18426966	NM_080916.1	Homo sapiens deoxyguanosine kinase (DGUOK), nuclear gene encoding mitochondrial protein, transcript variant 1, mRNA.	nucleobase, nucleoside, nucleotide and nucleic acid metabolism [goid 6139] [evidence IEA]; guanosine metabolism [goid 8617] [pmid 8692979] [evidence TAS]; nucleotide binding [goid 166] [evidence IEA]; kinase activity [goid 16301] [evidence IEA]; transferase activity [goid 16740] [evidence IEA]; ATP binding [goid 5524] [evidence IEA]; deoxyguanosine kinase activity [goid 4138] [pmid 8692979] [evid…	dGK
DHCR24	1.39165	56790943	NM_014762.2	Homo sapiens 24-dehydrocholesterol reductase (DHCR24), mRNA.	electron transport [goid 6118] [evidence IEA]; cholesterol biosynthesis [goid 6695] [evidence IEA]; oxidoreductase activity [goid 16491] [evidence IEA]; endoplasmic reticulum [goid 5783] [evidence IEA]; integral to membrane [goid 16021] [evidence IEA]; Golgi stack [goid 5795] [evidence IEA]	KIAA0018; SELADIN1; Nbla03646; seladin-1
DHPS	-1.47822	7108341	NM_001930.2	Homo sapiens deoxyhypusine synthase (DHPS), transcript variant 1, mRNA.	positive regulation of cell proliferation [goid 8284] [pmid 8549832] [evidence TAS]; hypusine biosynthesis from peptidyl-lysine [goid 8612] [evidence IEA]; protein biosynthesis [goid 6412] [pmid 7673224] [evidence TAS]; spermidine catabolism to deoxyhypusine, using deoxyhypusine synthase [goid 50983] [pmid 8549832] [evidence TAS]; transferase activity [goid 16740] [evidence IEA]	MIG13
DHRS1	1.16838	19923982	NM_138452.1	Homo sapiens dehydrogenase/reductase (SDR family) member 1 (DHRS1), mRNA.	metabolism [goid 8152] [evidence IEA]; oxidoreductase activity [goid 16491] [evidence IEA]	FLJ25430; MGC20204
DHRS2	2.31886	40548401	NM_182908.3	Homo sapiens dehydrogenase/reductase (SDR family) member 2 (DHRS2), transcript variant 1, mRNA.	metabolism [goid 8152] [evidence IEA]; carbohydrate metabolism [goid 5975] [pmid 7556196] [evidence TAS]; electron transporter activity [goid 5489] [pmid 7556196] [evidence TAS]; alcohol dehydrogenase activity [goid 4022] [pmid 7556196] [evidence TAS]; oxidoreductase activity [goid 16491] [evidence IEA]; nucleus [goid 5634] [pmid 7556196] [evidence TAS]	HEP27
DHRS3	-1.22932	62988332	NM_004753.4	Homo sapiens dehydrogenase/reductase (SDR family) member 3 (DHRS3), mRNA.	fatty acid metabolism [goid 6631] [pmid 9705317] [evidence TAS]; metabolism [goid 8152] [evidence IEA]; visual perception [goid 7601] [pmid 9705317] [evidence TAS]; electron transporter activity [goid 5489] [pmid 9705317] [evidence TAS]; nucleotide binding [goid 166] [pmid 9705317] [evidence TAS]; oxidoreductase activity [goid 16491] [evidence IEA]; integral to membrane [goid 16021] [evidence IEA]	SDR1; Rsdr1; retSDR1
DHRS7B	1.56115	23065521	NM_015510.3	Homo sapiens dehydrogenase/reductase (SDR family) member 7B (DHRS7B), mRNA.	metabolism [goid 8152] [evidence IEA]; oxidoreductase activity [goid 16491] [evidence IEA]	CGI-93; MGC8916; DKFZp566O084
DHX15	1.19941	68509925	NM_001358.2	Homo sapiens DEAH (Asp-Glu-Ala-His) box polypeptide 15 (DHX15), mRNA.	nuclear mRNA splicing, via spliceosome [goid 398] [evidence IEA]; nucleotide binding [goid 166] [evidence IEA]; nucleic acid binding [goid 3676] [evidence IEA]; hydrolase activity [goid 16787] [evidence IEA]; nucleoside-triphosphatase activity [goid 17111] [evidence IEA]; RNA helicase activity [goid 3724] [pmid 7935475] [evidence TAS]; ATP binding [goid 5524] [evidence IEA]; ATP-dependent helicas…	DBP1; HRH2; DDX15; PRP43; PRPF43; PrPp43p
DHX16	1.1703	21237727	NM_003587.3	Homo sapiens DEAH (Asp-Glu-Ala-His) box polypeptide 16 (DHX16), mRNA.	nuclear mRNA splicing, via spliceosome [goid 398] [evidence IEA]; regulation of cell cycle [goid 74] [pmid 9547260] [evidence TAS]; RNA splicing [goid 8380] [pmid 9547260] [evidence TAS]; nucleotide binding [goid 166] [evidence IEA]; nucleic acid binding [goid 3676] [evidence IEA]; hydrolase activity [goid 16787] [evidence IEA]; RNA helicase activity [goid 3724] [pmid 9547260] [evidence TAS]; ATP…	DBP2; PRP8; DDX16; PRO2014
DHX29	1.30296	67782361	NM_019030.2	Homo sapiens DEAH (Asp-Glu-Ala-His) box polypeptide 29 (DHX29), mRNA.	nucleic acid binding [goid 3676] [evidence IEA]; hydrolase activity [goid 16787] [evidence IEA]; ATP binding [goid 5524] [evidence IEA]; ATP-dependent helicase activity [goid 8026] [evidence IEA]; nucleus [goid 5634] [evidence IEA]	DDX29
DHX33	1.39632	20336301	NM_020162.2	Homo sapiens DEAH (Asp-Glu-Ala-His) box polypeptide 33 (DHX33), mRNA.	nucleic acid binding [goid 3676] [evidence IEA]; hydrolase activity [goid 16787] [evidence IEA]; ATP binding [goid 5524] [evidence IEA]; ATP-dependent helicase activity [goid 8026] [evidence IEA]; nucleus [goid 5634] [evidence IEA]	DDX33; FLJ21972; DKFZp762F2011
DHX9	1.2974	13514819	NM_001357.2	Homo sapiens DEAH (Asp-Glu-Ala-His) box polypeptide 9 (DHX9), transcript variant 1, mRNA.	double-stranded RNA binding [goid 3725] [evidence IEA]; nucleotide binding [goid 166] [evidence IEA]; hydrolase activity [goid 16787] [evidence IEA]; protein binding [goid 5515] [pmid 15355351] [evidence IPI]; DNA binding [goid 3677] [evidence IEA]; ATP-dependent DNA helicase activity [goid 4003] [pmid 9111062] [evidence TAS]; ATP-dependent RNA helicase activity [goid 4004] [pmid 9111062] [eviden…	LKP; RHA; DDX9; NDHII; NDH II
DIPA	-1.34369	46094078	NM_006848.2	Homo sapiens hepatitis delta antigen-interacting protein A (DIPA), mRNA.	biological process unknown [goid 4] [pmid 9115212] [evidence NAS]; protein binding [goid 5515] [pmid 16189514] [evidence IPI]; cellular component unknown [goid 8372] [evidence ND ]
DIRC2	1.40173	14249551	NM_032839.1	Homo sapiens disrupted in renal carcinoma 2 (DIRC2), mRNA.		RCC4; FLJ14784
DJ122O8.2	1.17611	20070310	NM_020466.3	Homo sapiens hypothetical protein dJ122O8.2 (DJ122O8.2), mRNA.	electron transport [goid 6118] [evidence IEA]; oxidoreductase activity, acting on NADH or NADPH [goid 16651] [evidence IEA]; mitochondrial inner membrane [goid 5743] [evidence IEA]	FLJ21130
DKC1	1.20215	15011921	NM_001363.2	Homo sapiens dyskeratosis congenita 1, dyskerin (DKC1), mRNA.	cell proliferation [goid 8283] [pmid 10591218] [evidence TAS]; rRNA processing [goid 6364] [pmid 10556300] [evidence TAS]; telomerase-dependent telomere maintenance [goid 7004] [pmid 10591218] [evidence TAS]; regulation of cell cycle [goid 74] [pmid 9590285] [evidence TAS]; isomerase activity [goid 16853] [evidence IEA]; pseudouridylate synthase activity [goid 4730] [evidence IEA]; RNA binding [g…	DKC; NAP57; NOLA4; XAP101; dyskerin
DKFZp434N062	-1.19425	40786393	NM_199336.1	Homo sapiens hypothetical protein DKFZp434N062 (DKFZp434N062), mRNA.	metabolism [goid 8152] [evidence IEA]; catalytic activity [goid 3824] [evidence IEA]
DKFZP564J0863	-1.35892	45827805	NM_015459.3	Homo sapiens DKFZP564J0863 protein (DKFZP564J0863), mRNA.	immune response [goid 6955] [evidence IEA]; GTPase activity [goid 3924] [evidence IEA]; GTP binding [goid 5525] [evidence IEA]	ATL3
DKFZP564O0823	7.75065	54400757	NM_015393.2	Homo sapiens DKFZP564O0823 protein (DKFZP564O0823), mRNA.
DKFZP686A01247	1.6159	55741670	NM_014988.1	Homo sapiens hypothetical protein (DKFZP686A01247), mRNA.	actomyosin structure organization and biogenesis [goid 31032] [evidence IEA]; metal ion binding [goid 46872] [evidence IEA]; actin binding [goid 3779] [evidence IEA]; zinc ion binding [goid 8270] [evidence IEA]	MGC72127; DKFZp686B2470; DKFZp781I1455; DKFZp686A01247; DKFZp686G18243
DKFZp686O24166	1.43918	57863760	NM_001009913.1	Homo sapiens hypothetical protein DKFZp686O24166 (DKFZp686O24166), mRNA.	structural molecule activity [goid 5198] [evidence IEA]; viral capsid [goid 19028] [evidence IEA]	DKFZp686I21167
DKK3	-1.42071	66346687	NM_013253.4	Homo sapiens dickkopf homolog 3 (Xenopus laevis) (DKK3), transcript variant 2, mRNA.	negative regulation of Wnt receptor signaling pathway [goid 30178] [evidence IEA]; morphogenesis [goid 9653] [pmid 10570958] [evidence TAS]; Wnt receptor signaling pathway [goid 16055] [evidence IEA]; development [goid 7275] [evidence IEA]; electron transport [goid 6118] [evidence IEA]; ubiquinol-cytochrome-c reductase activity [goid 8121] [evidence IEA]; extracellular space [goid 5615] [pmid 105…	REIC
DLG4	-1.52861	4557528	NM_001365.1	Homo sapiens discs, large homolog 4 (Drosophila) (DLG4), mRNA.	synaptic transmission [goid 7268] [pmid 9853749] [evidence TAS]; signal transduction [goid 7165] [pmid 10364559] [evidence TAS]; protein complex assembly [goid 6461] [pmid 7477295] [evidence TAS]; neurogenesis [goid 7399] [pmid 9286702] [evidence TAS]; learning [goid 7612] [pmid 9853749] [evidence TAS]; protein C-terminus binding [goid 8022] [pmid 7477295] [evidence IPI]; protein binding [goid 55…	PSD95; SAP90
DLNB14	1.96764	38348291	NM_198489.1	Homo sapiens similar to DLNB14 (DLNB14), mRNA.
DLST	1.15714	32307170	NM_001933.3	Homo sapiens dihydrolipoamide S-succinyltransferase (E2 component of 2-oxo-glutarate complex) (DLST), mRNA.	metabolism [goid 8152] [evidence IEA]; generation of precursor metabolites and energy [goid 6091] [pmid 8009371] [evidence TAS]; tricarboxylic acid cycle [goid 6099] [evidence IEA]; dihydrolipoyllysine-residue succinyltransferase activity [goid 4149] [evidence IEA]; acyltransferase activity [goid 8415] [evidence IEA]; transferase activity [goid 16740] [evidence IEA]; lipoic acid binding [goid 314…	DLTS
DLX1	1.77755	64225289	NM_178120.3	Homo sapiens distal-less homeo box 1 (DLX1), mRNA.	regulation of transcription, DNA-dependent [goid 6355] [evidence IEA]; development [goid 7275] [evidence NAS]; transcription factor activity [goid 3700] [evidence IEA]; nucleus [goid 5634] [evidence NAS]
DMRT2	-1.32386	32490573	NM_181872.1	Homo sapiens doublesex and mab-3 related transcription factor 2 (DMRT2), transcript variant 2, mRNA.	male gonad development [goid 8584] [pmid 10332030] [evidence TAS]; regulation of transcription, DNA-dependent [goid 6355] [evidence IEA]; sex differentiation [goid 7548] [evidence IEA]; transcription [goid 6350] [evidence IEA]; sex determination [goid 7530] [pmid 10332030] [evidence TAS]; metal ion binding [goid 46872] [evidence IEA]; transcription factor activity [goid 3700] [pmid 10332030] [evi…
DNAH9	-2.46918	14577931	NM_001372.2	Homo sapiens dynein, axonemal, heavy polypeptide 9 (DNAH9), transcript variant 2, mRNA.	microtubule-based movement [goid 7018] [evidence IEA]; spermatogenesis [goid 7283] [pmid 8703119] [evidence TAS]; cell motility [goid 6928] [pmid 8812413] [evidence TAS]; nucleotide binding [goid 166] [evidence IEA]; microtubule motor activity [goid 3777] [evidence NAS]; ATPase activity [goid 16887] [evidence IEA]; ATP binding [goid 5524] [evidence IEA]; cytoskeleton [goid 5856] [pmid 8812413] [e…	DYH9; HL20; DNEL1; HL-20; Dnahc9; DNAH17L; KIAA0357
DNAJA3	1.29626	40786390	NM_005147.3	Homo sapiens DnaJ (Hsp40) homolog, subfamily A, member 3 (DNAJA3), mRNA.	protein folding [goid 6457] [pmid 9683573] [evidence TAS]; regulation of apoptosis [goid 42981] [pmid 12879007] [evidence NAS]; metal ion binding [goid 46872] [evidence IEA]; zinc ion binding [goid 8270] [evidence IEA]; heat shock protein binding [goid 31072] [evidence IEA]; unfolded protein binding [goid 51082] [pmid 9683573] [evidence TAS]; mitochondrial matrix [goid 5759] [pmid 11719219] [evid…	TID1; hTid-1
DNAJA5	1.96226	68077165	NM_001012339.2	Homo sapiens DnaJ homology subfamily A member 5 (DNAJA5), transcript variant 2, mRNA.	protein folding [goid 6457] [evidence IEA]; nucleic acid binding [goid 3676] [evidence IEA]; zinc ion binding [goid 8270] [evidence IEA]; heat shock protein binding [goid 31072] [evidence IEA]; unfolded protein binding [goid 51082] [evidence IEA]; nucleus [goid 5634] [evidence IEA]
DNAJB11	1.36063	51317390	NM_016306.4	Homo sapiens DnaJ (Hsp40) homolog, subfamily B, member 11 (DNAJB11), mRNA.	protein folding [goid 6457] [evidence IEA]; heat shock protein binding [goid 31072] [evidence IEA]; unfolded protein binding [goid 51082] [evidence IEA]; endoplasmic reticulum [goid 5783] [pmid 16130169] [evidence TAS]	EDJ; ERj3; HEDJ; hDj9; ABBP2; ERdj3; ABBP-2; UNQ537; PRO1080
DNAJB9	1.48627	9558754	NM_012328.1	Homo sapiens DnaJ (Hsp40) homolog, subfamily B, member 9 (DNAJB9), mRNA.	protein folding [goid 6457] [evidence IEA]; chaperone regulator activity [goid 30188] [evidence ISS]; heat shock protein binding [goid 31072] [evidence IEA]; unfolded protein binding [goid 51082] [evidence IEA]; nucleolus [goid 5730] [evidence ISS]; cytoplasm [goid 5737] [evidence ISS]	MDG1; ERdj4; MST049; MSTP049; DKFZP564F1862
DNAJC13	-1.33063	74047533	NM_015268.2	Homo sapiens DnaJ (Hsp40) homolog, subfamily C, member 13 (DNAJC13), mRNA.	protein folding [goid 6457] [evidence IEA]; heat shock protein binding [goid 31072] [evidence IEA]; binding [goid 5488] [evidence IEA]; unfolded protein binding [goid 51082] [evidence IEA]	RME8; FLJ25863; KIAA0678
DNAJC14	1.24761	39540511	NM_032364.4	Homo sapiens DnaJ (Hsp40) homolog, subfamily C, member 14 (DNAJC14), mRNA.	protein folding [goid 6457] [evidence IEA]; heat shock protein binding [goid 31072] [evidence IEA]; unfolded protein binding [goid 51082] [evidence IEA]	DNAJ; HDJ3; LIP6; DRIP78
DNAJC17	-1.37571	8922562	NM_018163.1	Homo sapiens DnaJ (Hsp40) homolog, subfamily C, member 17 (DNAJC17), mRNA.	protein folding [goid 6457] [evidence IEA]; nucleotide binding [goid 166] [evidence IEA]; heat shock protein binding [goid 31072] [evidence IEA]; unfolded protein binding [goid 51082] [evidence IEA]	FLJ10634
DNAJC9	1.20949	33667083	NM_015190.3	Homo sapiens DnaJ (Hsp40) homolog, subfamily C, member 9 (DNAJC9), mRNA.	protein folding [goid 6457] [evidence IEA]; heat shock protein binding [goid 31072] [evidence IEA]; unfolded protein binding [goid 51082] [evidence IEA]	JDD1; SB73; KIAA0974
DNAPTP6	1.53481	7661597	NM_015535.1	Homo sapiens DNA polymerase-transactivated protein 6 (DNAPTP6), mRNA.		DKFZp564A2416
DNCL1	1.1981	4505812	NM_003746.1	Homo sapiens dynein, cytoplasmic, light polypeptide 1 (DNCL1), mRNA.	microtubule-based process [goid 7017] [evidence IEA]; microtubule motor activity [goid 3777] [evidence IEA]; microtubule [goid 5874] [evidence IEA]; dynein complex [goid 30286] [evidence IEA]	LC8; PIN; DLC1; DLC8; hdlc1; MGC126137; MGC126138
DNM3	1.66006	42544242	NM_015569.2	Homo sapiens dynamin 3 (DNM3), mRNA.	endocytosis [goid 6897] [evidence IEA]; protein biosynthesis [goid 6412] [evidence IEA]; nucleotide binding [goid 166] [evidence IEA]; structural constituent of ribosome [goid 3735] [evidence IEA]; hydrolase activity [goid 16787] [evidence IEA]; GTPase activity [goid 3924] [evidence IEA]; GTP binding [goid 5525] [evidence IEA]; motor activity [goid 3774] [evidence IEA]; microtubule [goid 5874] [e…	Dyna III; KIAA0820; MGC70433
DNMT1	1.21107	4503350	NM_001379.1	Homo sapiens DNA (cytosine-5-)-methyltransferase 1 (DNMT1), mRNA.	regulation of transcription, DNA-dependent [goid 6355] [evidence IEA]; DNA methylation [goid 6306] [pmid 10888872] [evidence TAS]; transcription [goid 6350] [evidence IEA]; negative regulation of transcription from RNA polymerase II promoter [goid 122] [pmid 10888872] [evidence TAS]; metal ion binding [goid 46872] [evidence IEA]; DNA (cytosine-5-)-methyltransferase activity [goid 3886] [pmid 8940…	DNMT; MCMT; CXXC9; MGC104992
DOCK6	-1.70859	40217610	NM_020812.1	Homo sapiens dedicator of cytokinesis 6 (DOCK6), mRNA.	GTP binding [goid 5525] [evidence IEA]; guanyl-nucleotide exchange factor activity [goid 5085] [evidence IEA]; GTPase binding [goid 51020] [evidence IEA]
DOM3Z	-1.33231	47132604	NM_005510.3	Homo sapiens dom-3 homolog Z (C. elegans) (DOM3Z), mRNA.	protein binding [goid 5515] [pmid 14667819] [evidence IPI]	NG6; DOM3L
DONSON	1.38104	22035583	NM_145794.1	Homo sapiens downstream neighbor of SON (DONSON), transcript variant 2, mRNA.	biological process unknown [goid 4] [evidence ND ]; molecular function unknown [goid 5554] [evidence ND ]; cellular component unknown [goid 8372] [evidence ND ]	B17; C21orf60; DKFZP434M035
DPF2	-1.30444	21536317	NM_006268.3	Homo sapiens D4, zinc and double PHD fingers family 2 (DPF2), mRNA.	apoptosis [goid 6915] [evidence IEA]; regulation of transcription, DNA-dependent [goid 6355] [evidence IEA]; induction of apoptosis by extracellular signals [goid 8624] [pmid 7961935] [evidence TAS]; protein ubiquitination [goid 16567] [evidence IEA]; transcription [goid 6350] [evidence IEA]; ubiquitin-protein ligase activity [goid 4842] [evidence IEA]; metal ion binding [goid 46872] [evidence IE…	REQ; UBID4; ubi-d4; MGC10180
DPH2	1.30389	41352701	NM_001384.3	Homo sapiens DPH2 homolog (S. cerevisiae) (DPH2), transcript variant 1, mRNA.		DPH2L2
DPM1	1.32719	4503362	NM_003859.1	Homo sapiens dolichyl-phosphate mannosyltransferase polypeptide 1, catalytic subunit (DPM1), mRNA.	protein amino acid O-linked mannosylation [goid 35269] [pmid 16280320] [evidence TAS]; protein amino acid C-linked glycosylation via 2'-alpha-mannosyl-L-tryptophan [goid 18406] [pmid 16280320] [evidence TAS]; GPI anchor biosynthesis [goid 6506] [pmid 16280320] [evidence TAS]; transferase activity, transferring glycosyl groups [goid 16757] [evidence IEA]; protein binding [goid 5515] [pmid 16280320…	MPDS; CDGIE
DPM3	1.21409	24430133	NM_018973.3	Homo sapiens dolichyl-phosphate mannosyltransferase polypeptide 3 (DPM3), transcript variant 1, mRNA.	protein amino acid O-linked mannosylation [goid 35269] [pmid 16280320] [evidence TAS]; protein amino acid C-linked glycosylation via 2'-alpha-mannosyl-L-tryptophan [goid 18406] [pmid 16280320] [evidence TAS]; GPI anchor biosynthesis [goid 6506] [pmid 16280320] [evidence TAS]; carbohydrate metabolism [goid 5975] [pmid 10835346] [evidence NAS]; transferase activity, transferring glycosyl groups [go…	MGC34275; MGC125904; MGC125905
DPP7	-1.13781	62420887	NM_013379.2	Homo sapiens dipeptidyl-peptidase 7 (DPP7), mRNA.	proteolysis and peptidolysis [goid 6508] [evidence IEA]; serine-type peptidase activity [goid 8236] [evidence IEA]; catalytic activity [goid 3824] [evidence IEA]; aminopeptidase activity [goid 4177] [evidence IEA]; serine-type endopeptidase activity [goid 4252] [evidence IEA]; protein binding [goid 5515] [pmid 15231747] [evidence IPI]; lysosome [goid 5764] [evidence IEA]	QPP; DPP2; DPPII
DPP8	1.42578	37577093	NM_130434.2	Homo sapiens dipeptidylpeptidase 8 (DPP8), transcript variant 1, mRNA.	proteolysis and peptidolysis [goid 6508] [evidence IEA]; aminopeptidase activity [goid 4177] [evidence IEA]; dipeptidyl-peptidase IV activity [goid 4274] [evidence IEA]; serine-type endopeptidase activity [goid 4252] [evidence IEA]; membrane [goid 16020] [evidence IEA]	MSTP141; FLJ14920; FLJ20283; MGC26191
DPY19L4	1.27062	32401442	NM_181787.1	Homo sapiens dpy-19-like 4 (C. elegans) (DPY19L4), mRNA.		MGC131885
DPYSL2	1.17392	50811906	NM_001386.4	Homo sapiens dihydropyrimidinase-like 2 (DPYSL2), mRNA.	nucleobase, nucleoside, nucleotide and nucleic acid metabolism [goid 6139] [pmid 8973361] [evidence TAS]; signal transduction [goid 7165] [pmid 8973361] [evidence TAS]; neurogenesis [goid 7399] [pmid 8973361] [evidence TAS]; hydrolase activity [goid 16787] [evidence IEA]; dihydropyrimidinase activity [goid 4157] [pmid 8973361] [evidence TAS]	DRP2; CRMP2; DRP-2; DHPRP2
DPYSL3	1.49464	45505175	NM_001387.2	Homo sapiens dihydropyrimidinase-like 3 (DPYSL3), mRNA.	nucleobase, nucleoside, nucleotide and nucleic acid metabolism [goid 6139] [pmid 8973361] [evidence TAS]; signal transduction [goid 7165] [pmid 9115293] [evidence TAS]; neurogenesis [goid 7399] [pmid 9115293] [evidence TAS]; hydrolase activity [goid 16787] [evidence IEA]; dihydropyrimidinase activity [goid 4157] [pmid 8973361] [evidence TAS]	DRP3; ULIP; CRMP4; DRP-3; CRMP-4
DRAP1	1.1768	18426972	NM_006442.2	Homo sapiens DR1-associated protein 1 (negative cofactor 2 alpha) (DRAP1), mRNA.	regulation of transcription, DNA-dependent [goid 6355] [evidence IEA]; transcription [goid 6350] [evidence IEA]; negative regulation of transcription from RNA polymerase II promoter [goid 122] [pmid 8608938] [evidence TAS]; transcription corepressor activity [goid 3714] [pmid 8608938] [evidence TAS]; transcription factor activity [goid 3700] [pmid 8608938] [evidence TAS]; nucleus [goid 5634] [evi…	NC2-alpha
DRB1	1.27345	23308700	NM_152945.1	Homo sapiens developmentally regulated RNA-binding protein 1 (DRB1), mRNA.	cell differentiation [goid 30154] [evidence IEA]; neurogenesis [goid 7399] [evidence ISS]; nucleotide binding [goid 166] [evidence IEA]; RNA binding [goid 3723] [pmid 12220514] [evidence IDA]; cytoplasm [goid 5737] [pmid 12220514] [evidence IDA]; nucleus [goid 5634] [pmid 12220514] [evidence IDA]
DREV1	1.48957	19923448	NM_016025.2	Homo sapiens DORA reverse strand protein 1 (DREV1), mRNA.		DREV; CGI-81
DSCR1	-1.38407	44680107	NM_203417.1	Homo sapiens Down syndrome critical region gene 1 (DSCR1), transcript variant 2, mRNA.	signal transduction [goid 7165] [pmid 8595418] [evidence TAS]; calcium-mediated signaling [goid 19722] [evidence IEA]; circulation [goid 8015] [pmid 8595418] [evidence TAS]; central nervous system development [goid 7417] [pmid 8595418] [evidence TAS]; nucleotide binding [goid 166] [evidence IEA]; transcription factor activity [goid 3700] [pmid 8595418] [evidence TAS]; nucleus [goid 5634] [pmid 85…	CSP1; DSC1; RCN1; MCIP1; ADAPT78
DSCR1	-1.82732	44680109	NM_203418.1	Homo sapiens Down syndrome critical region gene 1 (DSCR1), transcript variant 3, mRNA.	signal transduction [goid 7165] [pmid 8595418] [evidence TAS]; calcium-mediated signaling [goid 19722] [evidence IEA]; circulation [goid 8015] [pmid 8595418] [evidence TAS]; central nervous system development [goid 7417] [pmid 8595418] [evidence TAS]; nucleotide binding [goid 166] [evidence IEA]; transcription factor activity [goid 3700] [pmid 8595418] [evidence TAS]; nucleus [goid 5634] [pmid 85…	CSP1; DSC1; RCN1; MCIP1; ADAPT78
DSTN	1.3218	58530846	NM_006870.3	Homo sapiens destrin (actin depolymerizing factor) (DSTN), transcript variant 1, mRNA.	actin binding [goid 3779] [evidence IEA]; intracellular [goid 5622] [evidence IEA]	ADF; ACTDP; bA462D18.2
DTL	1.97326	7705575	NM_016448.1	Homo sapiens denticleless homolog (Drosophila) (DTL), mRNA.		RAMP; L2DTL
DTYMK	1.33686	42544173	NM_012145.2	Homo sapiens deoxythymidylate kinase (thymidylate kinase) (DTYMK), mRNA.	cell proliferation [goid 8283] [pmid 8024690] [evidence TAS]; dTDP biosynthesis [goid 6233] [evidence IEA]; cell cycle [goid 7049] [pmid 8024690] [evidence TAS]; dTTP biosynthesis [goid 6235] [evidence IEA]; DNA metabolism [goid 6259] [evidence NR ]; nucleotide biosynthesis [goid 9165] [evidence IEA]; nucleotide binding [goid 166] [evidence IEA]; kinase activity [goid 16301] [evidence IEA]; trans…	CDC8; TMPK; TYMK
DUS1L	1.36097	40807365	NM_022156.3	Homo sapiens dihydrouridine synthase 1-like (S. cerevisiae) (DUS1L), mRNA.	tRNA processing [goid 8033] [evidence IEA]; FAD binding [goid 50660] [evidence IEA]; oxidoreductase activity [goid 16491] [evidence IEA]	DUS1; PP3111
DUS3L	-1.30819	24308186	NM_020175.1	Homo sapiens dihydrouridine synthase 3-like (S. cerevisiae) (DUS3L), mRNA.	tRNA processing [goid 8033] [evidence IEA]; FAD binding [goid 50660] [evidence IEA]; nucleic acid binding [goid 3676] [evidence IEA]; oxidoreductase activity [goid 16491] [evidence IEA]	DUS3; FLJ13896
DUSP10	1.89516	21536330	NM_144728.1	Homo sapiens dual specificity phosphatase 10 (DUSP10), transcript variant 2, mRNA.	JNK cascade [goid 7254] [pmid 10391943] [evidence TAS]; protein amino acid dephosphorylation [goid 6470] [pmid 10391943] [evidence TAS]; response to stress [goid 6950] [pmid 10391943] [evidence TAS]; hydrolase activity [goid 16787] [evidence IEA]; MAP kinase phosphatase activity [goid 17017] [evidence IEA]; cytoplasm [goid 5737] [pmid 10391943] [evidence TAS]; nucleus [goid 5634] [pmid 10391943] …	MKP5; MKP-5
DUSP11	1.3859	4503414	NM_003584.1	Homo sapiens dual specificity phosphatase 11 (RNA/RNP complex 1-interacting) (DUSP11), mRNA.	RNA processing [goid 6396] [pmid 9685386] [evidence TAS]; protein amino acid dephosphorylation [goid 6470] [evidence IEA]; protein tyrosine/serine/threonine phosphatase activity [goid 8138] [evidence IEA]; RNA binding [goid 3723] [pmid 9685386] [evidence TAS]; hydrolase activity [goid 16787] [evidence IEA]; protein tyrosine phosphatase activity [goid 4725] [pmid 9685386] [evidence TAS]; nucleus […	PIR1
DUSP14	1.13672	5902001	NM_007026.1	Homo sapiens dual specificity phosphatase 14 (DUSP14), mRNA.	protein amino acid dephosphorylation [goid 6470] [evidence IEA]; protein tyrosine/serine/threonine phosphatase activity [goid 8138] [evidence IEA]; hydrolase activity [goid 16787] [evidence IEA]	MKP6; MKP-L
DUSP23	1.23234	56786143	NM_017823.3	Homo sapiens dual specificity phosphatase 23 (DUSP23), mRNA.	protein amino acid dephosphorylation [goid 6470] [evidence IEA]; protein tyrosine/serine/threonine phosphatase activity [goid 8138] [evidence IEA]; hydrolase activity [goid 16787] [evidence IEA]; nucleus [goid 5634] [evidence IEA]	VHZ; LDP-3; DUSP25; FLJ20442; RP11-190A12.1
DUSP4	1.43917	58331238	NM_001394.5	Homo sapiens dual specificity phosphatase 4 (DUSP4), transcript variant 1, mRNA.	MAPKKK cascade [goid 165] [pmid 7535768] [evidence TAS]; regulation of cell cycle [goid 74] [pmid 9205128] [evidence NAS]; protein amino acid dephosphorylation [goid 6470] [pmid 7535768] [evidence TAS]; hydrolase activity [goid 16787] [evidence IEA]; protein tyrosine phosphatase activity [goid 4725] [evidence IEA]; MAP kinase phosphatase activity [goid 17017] [evidence IEA]; protein tyrosine/thre…	TYP; HVH2; MKP2; MKP-2
DUSP4	1.82315	21536335	NM_057158.2	Homo sapiens dual specificity phosphatase 4 (DUSP4), transcript variant 2, mRNA.	MAPKKK cascade [goid 165] [pmid 7535768] [evidence TAS]; regulation of cell cycle [goid 74] [pmid 9205128] [evidence NAS]; protein amino acid dephosphorylation [goid 6470] [pmid 7535768] [evidence TAS]; hydrolase activity [goid 16787] [evidence IEA]; protein tyrosine phosphatase activity [goid 4725] [evidence IEA]; MAP kinase phosphatase activity [goid 17017] [evidence IEA]; protein tyrosine/thre…	TYP; HVH2; MKP2; MKP-2
DUSP5	1.32601	62865889	NM_004419.3	Homo sapiens dual specificity phosphatase 5 (DUSP5), mRNA.	protein amino acid dephosphorylation [goid 6470] [pmid 7961985] [evidence TAS]; hydrolase activity [goid 16787] [evidence IEA]; protein tyrosine phosphatase activity [goid 4725] [pmid 7961985] [evidence TAS]; MAP kinase phosphatase activity [goid 17017] [evidence IEA]; nucleus [goid 5634] [evidence IEA]	DUSP; HVH3
DUT	1.37464	70906440	NM_001025248.1	Homo sapiens dUTP pyrophosphatase (DUT), nuclear gene encoding mitochondrial protein, transcript variant 1, mRNA.	dUTP metabolism [goid 46080] [evidence IEA]; nucleotide metabolism [goid 9117] [evidence IEA]; DNA replication [goid 6260] [pmid 1325640] [evidence TAS]; magnesium ion binding [goid 287] [evidence IEA]; hydrolase activity [goid 16787] [evidence IEA]; dUTP diphosphatase activity [goid 4170] [pmid 8631816] [evidence TAS]; mitochondrion [goid 5739] [pmid 8631816] [evidence TAS]; nucleus [goid 5634] …	dUTPase
DVL3	1.18001	41406096	NM_004423.3	Homo sapiens dishevelled, dsh homolog 3 (Drosophila) (DVL3), mRNA.	intracellular signaling cascade [goid 7242] [evidence IEA]; frizzled signaling pathway [goid 7222] [evidence IEA]; development [goid 7275] [evidence IEA]; neurogenesis [goid 7399] [pmid 8817329] [evidence TAS]; heart development [goid 7507] [pmid 8817329] [evidence TAS]; signal transducer activity [goid 4871] [evidence IEA]; kinase activity [goid 16301] [evidence IEA]; protein binding [goid 5515]…	KIAA0208
DYNC1LI2	1.16362	38505264	NM_006141.2	Homo sapiens dynein, cytoplasmic 1, light intermediate chain 2 (DYNC1LI2), mRNA.	nucleotide binding [goid 166] [evidence IEA]; ATP binding [goid 5524] [evidence IEA]; motor activity [goid 3774] [evidence IEA]; cytoplasmic dynein complex [goid 5868] [pmid 7738094] [evidence TAS]; microtubule [goid 5874] [evidence IEA]	LIC2; DNCLI2
DYNLRB1	-1.23976	29570778	NM_014183.2	Homo sapiens dynein, light chain, roadblock-type 1 (DYNLRB1), mRNA.	microtubule-based movement [goid 7018] [pmid 11750132] [evidence NAS]; retrograde axon cargo transport [goid 8090] [evidence ISS]; visual behavior [goid 7632] [evidence ISS]; microtubule motor activity [goid 3777] [pmid 11750132] [evidence NAS]; protein binding [goid 5515] [pmid 12077152] [evidence NAS]; microtubule [goid 5874] [evidence IEA]; cytoplasmic dynein complex [goid 5868] [pmid 11750132…	BLP; BITH; DNCL2A; DNLC2A
DYNLT1	1.15649	5730084	NM_006519.1	Homo sapiens dynein, light chain, Tctex-type 1 (DYNLT1), mRNA.	microtubule motor activity [goid 3777] [evidence ISS]; cytoplasmic dynein complex [goid 5868] [evidence ISS]; microtubule [goid 5874] [evidence IEA]	CW-1; TCTEL1; tctex-1
DYRK2	1.67457	5922002	NM_003583.2	Homo sapiens dual-specificity tyrosine-(Y)-phosphorylation regulated kinase 2 (DYRK2), transcript variant 1, mRNA.	protein amino acid phosphorylation [goid 6468] [pmid 9748265] [evidence TAS]; manganese ion binding [goid 30145] [evidence IEA]; nucleotide binding [goid 166] [evidence IEA]; magnesium ion binding [goid 287] [evidence IEA]; transferase activity [goid 16740] [evidence IEA]; protein serine/threonine kinase activity [goid 4674] [evidence IEA]; ATP binding [goid 5524] [evidence IEA]; protein-tyrosine…
DYRK3	1.62412	51702239	NM_003582.2	Homo sapiens dual-specificity tyrosine-(Y)-phosphorylation regulated kinase 3 (DYRK3), transcript variant 1, mRNA.	protein amino acid phosphorylation [goid 6468] [pmid 9748265] [evidence TAS]; protein serine/threonine kinase activity [goid 4674] [evidence IEA]; transferase activity [goid 16740] [evidence IEA]; nucleotide binding [goid 166] [evidence IEA]; protein kinase activity [goid 4672] [evidence IEA]; ATP binding [goid 5524] [evidence IEA]; protein-tyrosine kinase activity [goid 4713] [evidence IEA]	RED; REDK; DYRK5
E2F1	1.46698	12669910	NM_005225.1	Homo sapiens E2F transcription factor 1 (E2F1), mRNA.	cell proliferation [goid 8283] [pmid 10199402] [evidence TAS]; regulation of transcription, DNA-dependent [goid 6355] [evidence IEA]; cell cycle [goid 7049] [evidence IEA]; transcription [goid 6350] [evidence IEA]; apoptosis [goid 6915] [pmid 8653790] [evidence TAS]; regulation of cell cycle [goid 74] [evidence IEA]; negative regulation of transcription from RNA polymerase II promoter [goid 122] …	RBP3; E2F-1; RBBP3
E2F3	1.3552	12669913	NM_001949.2	Homo sapiens E2F transcription factor 3 (E2F3), mRNA.	regulation of transcription, DNA-dependent [goid 6355] [evidence IEA]; transcription initiation from RNA polymerase II promoter [goid 6367] [pmid 8246996] [evidence TAS]; transcription [goid 6350] [evidence IEA]; regulation of cell cycle [goid 74] [evidence IEA]; protein binding [goid 5515] [pmid 8246996] [evidence TAS]; transcription factor activity [goid 3700] [pmid 8246996] [evidence TAS]; tra…	E2F-3; KIAA0075; MGC104598; DKFZp686C18211
E2F4	1.20398	44829053	NM_001950.3	Homo sapiens E2F transcription factor 4, p107/p130-binding (E2F4), mRNA.	regulation of transcription, DNA-dependent [goid 6355] [evidence IEA]; regulation of cell cycle [goid 74] [pmid 7892279] [evidence TAS]; transcription [goid 6350] [evidence IEA]; protein binding [goid 5515] [pmid 14532282] [evidence IPI]; transcription factor activity [goid 3700] [pmid 11418595] [evidence IDA]; transcription factor complex [goid 5667] [evidence IEA]; nucleus [goid 5634] [evidence…	E2F-4
E2F5	-1.31473	12669916	NM_001951.2	Homo sapiens E2F transcription factor 5, p130-binding (E2F5), mRNA.	regulation of transcription, DNA-dependent [goid 6355] [evidence IEA]; regulation of cell cycle [goid 74] [pmid 7892279] [evidence TAS]; transcription [goid 6350] [evidence IEA]; protein binding [goid 5515] [pmid 7760804] [evidence TAS]; transcription factor activity [goid 3700] [pmid 7892279] [evidence NAS]; transcription factor complex [goid 5667] [evidence IEA]; nucleus [goid 5634] [evidence I…	E2F-5
E2F7	3.00672	44955909	NM_203394.1	Homo sapiens E2F transcription factor 7 (E2F7), mRNA.	regulation of transcription, DNA-dependent [goid 6355] [evidence IEA]; regulation of cell cycle [goid 74] [evidence IEA]; transcription factor activity [goid 3700] [evidence IEA]; transcription factor complex [goid 5667] [evidence IEA]
E4F1	1.16314	69885083	NM_004424.3	Homo sapiens E4F transcription factor 1 (E4F1), mRNA.	cell proliferation [goid 8283] [pmid 10869426] [evidence TAS]; metal ion binding [goid 46872] [evidence IEA]; transcription corepressor activity [goid 3714] [pmid 10869426] [evidence TAS]; nucleic acid binding [goid 3676] [evidence IEA]; zinc ion binding [goid 8270] [evidence IEA]; transcription coactivator activity [goid 3713] [pmid 9121437] [evidence TAS]; transcription factor activity [goid 37…	E4F; MGC99614
EBNA1BP2	1.20002	5803110	NM_006824.1	Homo sapiens EBNA1 binding protein 2 (EBNA1BP2), mRNA.	ribosome biogenesis [goid 7046] [evidence IEA]; membrane fraction [goid 5624] [pmid 7596406] [evidence TAS]; nucleus [goid 5634] [evidence IEA]	P40; EBP2; NOBP
EBP	-1.15087	5729809	NM_006579.1	Homo sapiens emopamil binding protein (sterol isomerase) (EBP), mRNA.	skeletal development [goid 1501] [pmid 10391219] [evidence TAS]; cholesterol biosynthesis [goid 6695] [evidence IEA]; cholestenol delta-isomerase activity [goid 47750] [evidence IEA]; steroid delta-isomerase activity [goid 4769] [pmid 10391219] [evidence TAS]; drug transporter activity [goid 15238] [pmid 7706302] [evidence TAS]; transmembrane receptor activity [goid 4888] [pmid 7706302] [evidence…	CPX; CHO2; CPXD; CDPX2
EBPL	-1.14968	14211872	NM_032565.1	Homo sapiens emopamil binding protein-like (EBPL), mRNA.	sterol metabolism [goid 16125] [evidence IEA]; cholestenol delta-isomerase activity [goid 47750] [evidence IEA]; endoplasmic reticulum [goid 5783] [evidence IEA]; integral to membrane [goid 16021] [evidence IEA]	EBRP; RP11-432M24.2
ECH1	-1.38406	70995210	NM_001398.2	Homo sapiens enoyl Coenzyme A hydratase 1, peroxisomal (ECH1), mRNA.	fatty acid metabolism [goid 6631] [evidence IEA]; metabolism [goid 8152] [evidence IEA]; generation of precursor metabolites and energy [goid 6091] [pmid 7558027] [evidence TAS]; fatty acid beta-oxidation [goid 6635] [pmid 7558027] [evidence TAS]; lipid metabolism [goid 6629] [evidence IEA]; enoyl-CoA hydratase activity [goid 4300] [pmid 7558027] [evidence TAS]; protein binding [goid 5515] [pmid …	HPXEL
ECM1	-1.77024	12707564	NM_004425.2	Homo sapiens extracellular matrix protein 1 (ECM1), transcript variant 1, mRNA.	positive regulation of I-kappaB kinase/NF-kappaB cascade [goid 43123] [pmid 12761501] [evidence IMP]; transport [goid 6810] [evidence IEA]; signal transducer activity [goid 4871] [pmid 12761501] [evidence IMP]; structural molecule activity [goid 5198] [evidence IEA]; carrier activity [goid 5386] [evidence IEA]; extracellular matrix (sensu Metazoa) [goid 5578] [pmid 9367673] [evidence TAS]; extrac…
EDEM1	1.41381	7662001	NM_014674.1	Homo sapiens ER degradation enhancer, mannosidase alpha-like 1 (EDEM1), mRNA.	response to unfolded protein [goid 6986] [evidence IEA]; protein amino acid N-linked glycosylation [goid 6487] [evidence IEA]; ER-associated protein catabolism [goid 30433] [evidence ISS]; protein binding [goid 5515] [evidence NAS]; calcium ion binding [goid 5509] [evidence IEA]; mannosyl-oligosaccharide 1,2-alpha-mannosidase activity [goid 4571] [evidence IEA]; GTP binding [goid 5525] [evidence …	EDEM; KIAA0212
EDG6	3.79449	4503458	NM_003775.1	Homo sapiens endothelial differentiation, G-protein-coupled receptor 6 (EDG6), mRNA.	immune response [goid 6955] [pmid 9790765] [evidence TAS]; phospholipase C activation [goid 7202] [pmid 10679247] [evidence TAS]; signal transduction [goid 7165] [evidence IEA]; G-protein coupled receptor protein signaling pathway [goid 7186] [pmid 9790765] [evidence TAS]; elevation of cytosolic calcium ion concentration [goid 7204] [pmid 10679247] [evidence TAS]; lipid binding [goid 8289] [pmid …	LPC1; SLP4; S1PR4
EDNRB	-1.46195	4503466	NM_003991.1	Homo sapiens endothelin receptor type B (EDNRB), transcript variant 2, mRNA.	sensory perception of sound [goid 7605] [evidence IEA]; G-protein signaling, coupled to IP3 second messenger (phospholipase C activating) [goid 7200] [pmid 9556633] [evidence TAS]; neurogenesis [goid 7399] [pmid 8001158] [evidence TAS]; negative regulation of adenylate cyclase activity [goid 7194] [pmid 9556633] [evidence TAS]; receptor activity [goid 4872] [evidence IEA]; endothelin receptor act…	ETB; ETRB; HSCR; ABCDS; HSCR2
EEF1A1	-1.15985	25453469	NM_001402.4	Homo sapiens eukaryotic translation elongation factor 1 alpha 1 (EEF1A1), mRNA.	protein biosynthesis [goid 6412] [evidence IEA]; translational elongation [goid 6414] [pmid 3570288] [evidence NAS]; nucleotide binding [goid 166] [evidence IEA]; protein binding [goid 5515] [pmid 15231747] [evidence IPI]; GTPase activity [goid 3924] [pmid 3570288] [evidence NAS]; GTP binding [goid 5525] [evidence IEA]; translation elongation factor activity [goid 3746] [pmid 3570288] [evidence N…	EF1A; PTI1; EEF-1; EEF1A; EF-Tu; LENG7; eEF1A-1; GRAF-1EF; MGC16224; HNGC:16303
EEF1A2	-1.6598	25453470	NM_001958.2	Homo sapiens eukaryotic translation elongation factor 1 alpha 2 (EEF1A2), mRNA.	protein biosynthesis [goid 6412] [evidence IEA]; translational elongation [goid 6414] [evidence IEA]; nucleotide binding [goid 166] [evidence IEA]; GTP binding [goid 5525] [evidence IEA]; translation elongation factor activity [goid 3746] [evidence IEA]; cytoplasm [goid 5737] [evidence IEA]; nucleus [goid 5634] [evidence IEA]	HS1; STN; EF1A; EEF1AL; EF-1-alpha-2
EEF1B2	-1.34057	16519563	NM_021121.2	Homo sapiens eukaryotic translation elongation factor 1 beta 2 (EEF1B2), transcript variant 2, mRNA.	protein biosynthesis [goid 6412] [evidence IEA]; translational elongation [goid 6414] [pmid 1886777] [evidence NAS]; translation elongation factor activity [goid 3746] [pmid 1886777] [evidence NAS]; eukaryotic translation elongation factor 1 complex [goid 5853] [pmid 1886777] [evidence NAS]	EF1B; EEF1B; EEF1B1
EEF2	-1.17126	25453476	NM_001961.2	Homo sapiens eukaryotic translation elongation factor 2 (EEF2), mRNA.	protein biosynthesis [goid 6412] [evidence IEA]; nucleotide binding [goid 166] [evidence IEA]; GTP binding [goid 5525] [evidence IEA]; translation elongation factor activity [goid 3746] [evidence IEA]	EF2; EEF-2
EFEMP2	-1.83408	8393298	NM_016938.1	Homo sapiens EGF-containing fibulin-like extracellular matrix protein 2 (EFEMP2), mRNA.	blood coagulation [goid 7596] [evidence IEA]; homophilic cell adhesion [goid 7156] [evidence IEA]; calcium ion binding [goid 5509] [evidence IEA]; transmembrane receptor activity [goid 4888] [evidence IEA]; protein binding [goid 5515] [pmid 16189514] [evidence IPI]; extracellular matrix structural constituent [goid 5201] [pmid 10601734] [evidence TAS]; basement membrane [goid 5604] [pmid 10601734…	UPH1; FBLN4
EFNA1	-1.59484	33359681	NM_004428.2	Homo sapiens ephrin-A1 (EFNA1), transcript variant 1, mRNA.	cell-cell signaling [goid 7267] [pmid 8660976] [evidence TAS]; ephrin receptor binding [goid 46875] [pmid 2233719] [evidence TAS]; membrane [goid 16020] [evidence IEA]; integral to plasma membrane [goid 5887] [pmid 8660976] [evidence TAS]	B61; EFL1; ECKLG; EPLG1; LERK1; TNFAIP4
EFNB2	1.75442	33359689	NM_004093.2	Homo sapiens ephrin-B2 (EFNB2), mRNA.	cell-cell signaling [goid 7267] [pmid 8559144] [evidence TAS]; cell differentiation [goid 30154] [evidence IEA]; morphogenesis [goid 9653] [pmid 9630219] [evidence TAS]; neurogenesis [goid 7399] [evidence IEA]; ephrin receptor binding [goid 46875] [pmid 8559144] [evidence TAS]; membrane [goid 16020] [evidence IEA]; integral to plasma membrane [goid 5887] [pmid 8660976] [evidence TAS]; plasma memb…	HTKL; EPLG5; Htk-L; LERK5; MGC126226; MGC126227; MGC126228
EFNB3	-3.79653	38201712	NM_001406.3	Homo sapiens ephrin-B3 (EFNB3), mRNA.	cell-cell signaling [goid 7267] [pmid 9126477] [evidence TAS]; cell differentiation [goid 30154] [evidence IEA]; neurogenesis [goid 7399] [pmid 9126477] [evidence TAS]; transmembrane-ephrin receptor activity [goid 5005] [pmid 9126477] [evidence TAS]; membrane [goid 16020] [evidence IEA]; integral to plasma membrane [goid 5887] [pmid 9126477] [evidence TAS]	EFL6; EPLG8; LERK8
EGR1	-2.05516	31317226	NM_001964.2	Homo sapiens early growth response 1 (EGR1), mRNA.	regulation of transcription, DNA-dependent [goid 6355] [evidence IEA]; transcription [goid 6350] [evidence IEA]; metal ion binding [goid 46872] [evidence IEA]; zinc ion binding [goid 8270] [evidence IEA]; transcription factor activity [goid 3700] [pmid 3127059] [evidence TAS]; nucleus [goid 5634] [evidence IEA]	TIS8; AT225; G0S30; NGFI-A; ZNF225; KROX-24; ZIF-268
EHD1	1.20218	30240931	NM_006795.2	Homo sapiens EH-domain containing 1 (EHD1), mRNA.	biological process unknown [goid 4] [evidence ND ]; nucleotide binding [goid 166] [evidence IEA]; calcium ion binding [goid 5509] [evidence IEA]; protein binding [goid 5515] [pmid 15371016] [evidence IPI]; GTPase activity [goid 3924] [evidence IEA]; ATP binding [goid 5524] [evidence IEA]; GTP binding [goid 5525] [evidence IEA]; cellular component unknown [goid 8372] [evidence ND ]	PAST; PAST1; H-PAST; HPAST1
EHD4	1.27678	34147619	NM_139265.2	Homo sapiens EH-domain containing 4 (EHD4), mRNA.	nucleotide binding [goid 166] [evidence IEA]; nucleic acid binding [goid 3676] [pmid 10673336] [evidence TAS]; calcium ion binding [goid 5509] [evidence IEA]; GTPase activity [goid 3924] [evidence IEA]; ATP binding [goid 5524] [evidence IEA]; GTP binding [goid 5525] [evidence IEA]; nucleus [goid 5634] [pmid 10673336] [evidence TAS]	PAST4
EI24	1.48672	55956765	NM_004879.3	Homo sapiens etoposide induced 2.4 mRNA (EI24), transcript variant 1, mRNA.	induction of apoptosis [goid 6917] [pmid 9305847] [evidence TAS]	PIG8; TP53I8
EID-3	1.76593	24308367	NM_152361.1	Homo sapiens EID-2-like inhibitor of differentiation-3 (EID-3), mRNA.		FLJ38944
eIF2A	-1.41182	54873623	NM_032025.2	Homo sapiens eukaryotic translation initiation factor (eIF) 2A (eIF2A), mRNA.	regulation of protein biosynthesis [goid 6417] [evidence ISS]; ribosome assembly [goid 42255] [evidence ISS]; tRNA binding [goid 49] [evidence ISS]; translation initiation factor activity [goid 3743] [evidence ISS]; ribosome binding [goid 43022] [evidence ISS]; eukaryotic translation initiation factor 2 complex [goid 5850] [evidence ISS]; cytoplasm [goid 5737] [evidence ISS]	CDA02; MST089; MSTP004; MSTP089
EIF2AK1	-1.31926	11125767	NM_014413.2	Homo sapiens eukaryotic translation initiation factor 2-alpha kinase 1 (EIF2AK1), mRNA.	protein amino acid autophosphorylation [goid 46777] [evidence ISS]; response to stress [goid 6950] [pmid 11036079] [evidence IEP]; negative regulation of translational initiation by iron [goid 45993] [pmid 11036079] [evidence NAS]; negative regulation of hemoglobin biosynthesis [goid 46986] [evidence ISS]; response to external stimulus [goid 9605] [pmid 11036079] [evidence IEP]; nucleotide bindin…	HRI; KIAA1369
EIF2B1	1.40067	77404351	NM_001414.2	Homo sapiens eukaryotic translation initiation factor 2B, subunit 1 alpha, 26kDa (EIF2B1), mRNA.	cellular biosynthesis [goid 44249] [evidence IEA]; protein biosynthesis [goid 6412] [evidence IEA]; protein binding [goid 5515] [pmid 9235896] [evidence IPI]; translation initiation factor activity [goid 3743] [evidence IEA]; guanyl-nucleotide exchange factor activity [goid 5085] [evidence NR ]	EIF2B; EIF-2B; EIF2BA; MGC117409; MGC125868; MGC125869; EIF-2Balpha
EIF2B2	1.15173	77404352	NM_014239.2	Homo sapiens eukaryotic translation initiation factor 2B, subunit 2 beta, 39kDa (EIF2B2), mRNA.	translational initiation [goid 6413] [evidence NAS]; cellular biosynthesis [goid 44249] [evidence IEA]; protein biosynthesis [goid 6412] [evidence IEA]; translation initiation factor activity [goid 3743] [evidence IEA]; guanyl-nucleotide exchange factor activity [goid 5085] [evidence NAS]; eukaryotic translation initiation factor 2B complex [goid 5851] [evidence NAS]	EIF2B; EIF-2Bbeta
EIF2B3	1.30605	9966778	NM_020365.1	Homo sapiens eukaryotic translation initiation factor 2B, subunit 3 gamma, 58kDa (EIF2B3), mRNA.	translational initiation [goid 6413] [pmid 10900014] [evidence TAS]; response to virus [goid 9615] [pmid 10900014] [evidence TAS]; protein biosynthesis [goid 6412] [evidence IEA]; biosynthesis [goid 9058] [evidence IEA]; nucleotidyltransferase activity [goid 16779] [evidence IEA]; translation initiation factor activity [goid 3743] [pmid 10900014] [evidence TAS]; cytoplasm [goid 5737] [pmid 109000…	EIF-2B; EIF2Bgamma
EIF2C1	1.3121	29171732	NM_012199.2	Homo sapiens eukaryotic translation initiation factor 2C, 1 (EIF2C1), mRNA.	regulation of translational initiation [goid 6446] [pmid 10534406] [evidence TAS]; protein biosynthesis [goid 6412] [evidence IEA]; protein binding [goid 5515] [pmid 12526743] [evidence IPI]; translation initiation factor activity [goid 3743] [pmid 10534406] [evidence TAS]; eukaryotic translation initiation factor 2 complex [goid 5850] [pmid 10534406] [evidence TAS]	Q99; AGO1; EIF2C; GERP95
EIF2S2	1.41025	77404354	NM_003908.3	Homo sapiens eukaryotic translation initiation factor 2, subunit 2 beta, 38kDa (EIF2S2), mRNA.	translational initiation [goid 6413] [evidence IEA]; protein biosynthesis [goid 6412] [evidence IEA]; metal ion binding [goid 46872] [evidence IEA]; RNA binding [goid 3723] [pmid 3044606] [evidence TAS]; translation initiation factor activity [goid 3743] [evidence IEA]; DNA binding [goid 3677] [evidence IEA]; eukaryotic translation initiation factor 2 complex [goid 5850] [pmid 3044606] [evidence …	EIF2; EIF2B; MGC8508; EIF2beta
EIF3S1	1.50608	4503510	NM_003758.1	Homo sapiens eukaryotic translation initiation factor 3, subunit 1 alpha, 35kDa (EIF3S1), mRNA.	regulation of translational initiation [goid 6446] [pmid 9822659] [evidence TAS]; protein biosynthesis [goid 6412] [evidence IEA]; protein binding [goid 5515] [pmid 14688252] [evidence IPI]; translation initiation factor activity [goid 3743] [pmid 9822659] [evidence TAS]; eukaryotic translation initiation factor 3 complex [goid 5852] [pmid 9822659] [evidence TAS]	eIF3j; eIF3-p35; eIF3-alpha
EIF3S3	-1.15197	4503514	NM_003756.1	Homo sapiens eukaryotic translation initiation factor 3, subunit 3 gamma, 40kDa (EIF3S3), mRNA.	regulation of translational initiation [goid 6446] [pmid 9341143] [evidence TAS]; protein biosynthesis [goid 6412] [evidence IEA]; translation initiation factor activity [goid 3743] [evidence IEA]; eukaryotic translation initiation factor 3 complex [goid 5852] [pmid 9341143] [evidence TAS]	eIF3-p40; MGC102958; eIF3-gamma
EIF3S4	-1.30208	49472821	NM_003755.2	Homo sapiens eukaryotic translation initiation factor 3, subunit 4 delta, 44kDa (EIF3S4), mRNA.	regulation of translational initiation [goid 6446] [pmid 9973622] [evidence TAS]; protein biosynthesis [goid 6412] [evidence IEA]; nucleotide binding [goid 166] [evidence IEA]; RNA binding [goid 3723] [evidence IEA]; protein binding [goid 5515] [pmid 15231747] [evidence IPI]; translation initiation factor activity [goid 3743] [evidence IEA]	EIF3-P42; eIF3-p44; eIF3-delta
EIF3S9	1.22852	33239444	NM_003751.2	Homo sapiens eukaryotic translation initiation factor 3, subunit 9 eta, 116kDa (EIF3S9), transcript variant 1, mRNA.	translational initiation [goid 6413] [evidence IEA]; nucleotide binding [goid 166] [evidence IEA]; RNA binding [goid 3723] [evidence IEA]; protein binding [goid 5515] [pmid 14688252] [evidence IPI]; translation initiation factor activity [goid 3743] [evidence IEA]	PRT1; EIF3-ETA; EIF3-P110; EIF3-P116; MGC104664
EIF4A1	-1.23051	4503528	NM_001416.1	Homo sapiens eukaryotic translation initiation factor 4A, isoform 1 (EIF4A1), mRNA.	protein biosynthesis [goid 6412] [evidence IEA]; nucleotide binding [goid 166] [evidence IEA]; nucleic acid binding [goid 3676] [evidence IEA]; RNA binding [goid 3723] [evidence IEA]; hydrolase activity [goid 16787] [evidence IEA]; protein binding [goid 5515] [pmid 9548260] [evidence IPI]; ATP binding [goid 5524] [evidence IEA]; translation initiation factor activity [goid 3743] [evidence IEA]; A…	DDX2A; EIF4A; EIF-4A
EIF4A2	-1.18461	9945313	NM_001967.2	Homo sapiens eukaryotic translation initiation factor 4A, isoform 2 (EIF4A2), mRNA.	regulation of translational initiation [goid 6446] [pmid 8521730] [evidence TAS]; protein biosynthesis [goid 6412] [evidence IEA]; nucleotide binding [goid 166] [evidence IEA]; RNA binding [goid 3723] [evidence IEA]; hydrolase activity [goid 16787] [evidence IEA]; protein binding [goid 5515] [pmid 11408474] [evidence IPI]; ATP binding [goid 5524] [evidence IEA]; translation initiation factor acti…	DDX2B; EIF4A; EIF4F; BM-010
EIF4EBP1	-1.35122	20070179	NM_004095.2	Homo sapiens eukaryotic translation initiation factor 4E binding protein 1 (EIF4EBP1), mRNA.	negative regulation of protein biosynthesis [goid 17148] [evidence IEA]; regulation of translation [goid 6445] [pmid 8975712] [evidence TAS]; negative regulation of translational initiation [goid 45947] [evidence IEA]; eukaryotic initiation factor 4E binding [goid 8190] [evidence IEA]; protein binding [goid 5515] [pmid 15094042] [evidence IPI]	4EBP1; PHAS-I
EIF4EBP2	1.38894	31542585	NM_004096.3	Homo sapiens eukaryotic translation initiation factor 4E binding protein 2 (EIF4EBP2), mRNA.	negative regulation of protein biosynthesis [goid 17148] [evidence IEA]; regulation of translation [goid 6445] [pmid 8975712] [evidence TAS]; negative regulation of translational initiation [goid 45947] [evidence IEA]; eukaryotic initiation factor 4E binding [goid 8190] [evidence IEA]	4EBP2
EIF4G2	1.35414	4503538	NM_001418.1	Homo sapiens eukaryotic translation initiation factor 4 gamma, 2 (EIF4G2), mRNA.	regulation of translational initiation [goid 6446] [pmid 11943866] [evidence IDA]; cell cycle arrest [goid 7050] [pmid 9032289] [evidence TAS]; cell death [goid 8219] [pmid 9032289] [evidence TAS]; RNA binding [goid 3723] [evidence IEA]; translation initiation factor activity [goid 3743] [pmid 11943866] [evidence IDA]; eukaryotic translation initiation factor 4F complex [goid 16281] [pmid 1194386…	p97; AAG1; DAP5; NAT1
EIF5	-1.31478	37537714	NM_001969.3	Homo sapiens eukaryotic translation initiation factor 5 (EIF5), transcript variant 1, mRNA.	regulation of translational initiation [goid 6446] [pmid 8663286] [evidence TAS]; protein biosynthesis [goid 6412] [evidence IEA]; nucleotide binding [goid 166] [evidence IEA]; protein binding [goid 5515] [pmid 12569173] [evidence IPI]; GTPase activity [goid 3924] [pmid 8663286] [evidence TAS]; translation initiation factor activity [goid 3743] [pmid 8663286] [evidence NAS]; GTP binding [goid 552…	EIF-5A
ELK1	1.28498	11496880	NM_005229.2	Homo sapiens ELK1, member of ETS oncogene family (ELK1), mRNA.	regulation of transcription, DNA-dependent [goid 6355] [evidence IEA]; transcription [goid 6350] [evidence IEA]; transcription factor activity [goid 3700] [evidence IEA]; sequence-specific DNA binding [goid 43565] [evidence IEA]; nucleus [goid 5634] [evidence IEA]
ELOF1	1.21519	39725656	NM_032377.2	Homo sapiens elongation factor 1 homolog (ELF1, S. cerevisiae) (ELOF1), mRNA.		MGC4549
EMILIN1	-1.37625	5901943	NM_007046.1	Homo sapiens elastin microfibril interfacer 1 (EMILIN1), mRNA.	phosphate transport [goid 6817] [evidence IEA]; cell adhesion [goid 7155] [pmid 10358019] [evidence TAS]; protein binding [goid 5515] [pmid 11278945] [evidence IPI]; extracellular matrix structural constituent [goid 5201] [evidence NR ]; extracellular matrix (sensu Metazoa) [goid 5578] [evidence IEA]; cytoplasm [goid 5737] [evidence IEA]	gp115; EMILIN; EMILIN-1; DKFZP586M121
EML2	-1.46224	6912355	NM_012155.1	Homo sapiens echinoderm microtubule associated protein like 2 (EML2), mRNA.	sensory perception of sound [goid 7605] [pmid 10521658] [evidence TAS]; visual perception [goid 7601] [pmid 10521658] [evidence TAS]; microtubule associated complex [goid 5875] [pmid 10521658] [evidence TAS]; microtubule [goid 5874] [evidence IEA]	ELP70; EMAP2; EMAP-2
EML3	-1.40479	23397563	NM_153265.1	Homo sapiens echinoderm microtubule associated protein like 3 (EML3), mRNA.		ELP95; FLJ35827
EML4	1.19688	19923496	NM_019063.2	Homo sapiens echinoderm microtubule associated protein like 4 (EML4), mRNA.	mitosis [goid 7067] [pmid 10995578] [evidence NAS]; microtubule-based process [goid 7017] [pmid 10995578] [evidence NAS]; molecular function unknown [goid 5554] [evidence ND ]; microtubule [goid 5874] [evidence IEA]; cytoplasm [goid 5737] [pmid 10995578] [evidence NAS]	C2orf2; ELP120; ROPP120; FLJ10942
EMP1	1.34502	4503558	NM_001423.1	Homo sapiens epithelial membrane protein 1 (EMP1), mRNA.	cell proliferation [goid 8283] [pmid 8996089] [evidence TAS]; epidermis development [goid 8544] [pmid 7499420] [evidence TAS]; cell growth [goid 16049] [evidence IEA]; cell death [goid 8219] [evidence NR ]; development [goid 7275] [pmid 8996089] [evidence TAS]; membrane fraction [goid 5624] [pmid 8996089] [evidence TAS]; membrane [goid 16020] [evidence IEA]; integral to membrane [goid 16021] [pmi…	TMP; CL-20; EMP-1
EMP3	-1.61181	4503562	NM_001425.1	Homo sapiens epithelial membrane protein 3 (EMP3), mRNA.	negative regulation of cell proliferation [goid 8285] [pmid 8996089] [evidence TAS]; cell growth [goid 16049] [evidence IEA]; cell death [goid 8219] [evidence NR ]; development [goid 7275] [evidence NR ]; membrane fraction [goid 5624] [evidence NR ]; membrane [goid 16020] [evidence IEA]; integral to membrane [goid 16021] [evidence IEA]	YMP
ENC1	12.9487	4505460	NM_003633.1	Homo sapiens ectodermal-neural cortex (with BTB-like domain) (ENC1), mRNA.	development [goid 7275] [pmid 9566959] [evidence TAS]; neurogenesis [goid 7399] [pmid 9566959] [evidence TAS]; actin binding [goid 3779] [evidence IEA]; protein binding [goid 5515] [evidence IEA]; cytoskeleton [goid 5856] [evidence IEA]; nucleus [goid 5634] [pmid 9566959] [evidence TAS]	NRPB; CCL28; ENC-1; PIG10; TP53I10
ENO1	-1.19629	16507965	NM_001428.2	Homo sapiens enolase 1, (alpha) (ENO1), mRNA.	regulation of transcription, DNA-dependent [goid 6355] [evidence IEA]; transcription [goid 6350] [evidence IEA]; glycolysis [goid 6096] [evidence IEA]; lyase activity [goid 16829] [evidence IEA]; phosphopyruvate hydratase activity [goid 4634] [pmid 3529090] [evidence TAS]; magnesium ion binding [goid 287] [evidence IEA]; DNA binding [goid 3677] [evidence IEA]; plasminogen activator activity [goid…	NNE; PPH; MPB1; MBP-1; ENO1L1
ENO2	1.30905	16507966	NM_001975.2	Homo sapiens enolase 2 (gamma, neuronal) (ENO2), mRNA.	glycolysis [goid 6096] [evidence IEA]; lyase activity [goid 16829] [evidence IEA]; phosphopyruvate hydratase activity [goid 4634] [pmid 2045099] [evidence TAS]; magnesium ion binding [goid 287] [evidence IEA]; phosphopyruvate hydratase complex [goid 15] [evidence IEA]	NSE
ENO3	-1.65521	16554590	NM_001976.2	Homo sapiens enolase 3 (beta, muscle) (ENO3), transcript variant 1, mRNA.	glycolysis [goid 6096] [evidence IEA]; lyase activity [goid 16829] [evidence IEA]; phosphopyruvate hydratase activity [goid 4634] [pmid 8513787] [evidence TAS]; magnesium ion binding [goid 287] [evidence IEA]; phosphopyruvate hydratase complex [goid 15] [evidence IEA]	MSE
ENOSF1	1.34671	42544118	NM_017512.2	Homo sapiens enolase superfamily member 1 (ENOSF1), mRNA.	metabolism [goid 8152] [evidence IEA]; catalytic activity [goid 3824] [evidence IEA]; cellular component unknown [goid 8372] [evidence ND ]	RTS; TYMSAS; RTS beta; HSRTSBETA; RTS alpha
ENPP2	2.30763	20070229	NM_006209.2	Homo sapiens ectonucleotide pyrophosphatase/phosphodiesterase 2 (autotaxin) (ENPP2), mRNA.	chemotaxis [goid 6935] [pmid 7982964] [evidence NAS]; G-protein coupled receptor protein signaling pathway [goid 7186] [pmid 1733949] [evidence TAS]; phosphate metabolism [goid 6796] [pmid 8579579] [evidence TAS]; nucleotide metabolism [goid 9117] [evidence IEA]; cell motility [goid 6928] [pmid 1733949] [evidence TAS]; nucleic acid binding [goid 3676] [evidence IEA]; transcription factor binding …	ATX; PDNP2; LysoPLD; PD-IALPHA
ENTH	1.3139	37537713	NM_014666.2	Homo sapiens enthoprotin (ENTH), mRNA.	endocytosis [goid 6897] [evidence IEA]; lipid binding [goid 8289] [evidence IEA]; Golgi apparatus [goid 5794] [pmid 10942595] [evidence IDA]	EPN4; EPNR; CLINT; SCZD1; EPSINR; KIAA0171
ENTPD4	-1.64969	4758661	NM_004901.1	Homo sapiens ectonucleoside triphosphate diphosphohydrolase 4 (ENTPD4), mRNA.	UDP catabolism [goid 6256] [pmid 9556635] [evidence IDA]; magnesium ion binding [goid 287] [evidence IEA]; hydrolase activity [goid 16787] [evidence IEA]; uridine-diphosphatase activity [goid 45134] [pmid 9556635] [evidence IDA]; calcium ion binding [goid 5509] [evidence IEA]; integral to Golgi membrane [goid 30173] [pmid 9556635] [evidence IDA]; integral to membrane [goid 16021] [evidence IEA]; …	LAP70; LALP70; LYSAL1; UDPase; KIAA0392; NTPDase-4
ENY2	1.23388	34222364	NM_020189.4	Homo sapiens enhancer of yellow 2 homolog (Drosophila) (ENY2), mRNA.		DC6; e(y)2; FLJ20480
EP400	1.45891	56549695	NM_015409.3	Homo sapiens E1A binding protein p400 (EP400), mRNA.	regulation of transcription [goid 45449] [evidence IEA]; chromatin modification [goid 16568] [evidence IEA]; nucleotide binding [goid 166] [evidence IEA]; helicase activity [goid 4386] [evidence IEA]; hydrolase activity [goid 16787] [evidence IEA]; ATP binding [goid 5524] [evidence IEA]; DNA binding [goid 3677] [evidence IEA]; nucleus [goid 5634] [evidence IEA]	P400; CAGH32; TNRC12
EPDR1	1.6857	59814508	NM_017549.2	Homo sapiens ependymin related protein 1 (zebrafish) (EPDR1), mRNA.	cell-matrix adhesion [goid 7160] [evidence IEA]; calcium ion binding [goid 5509] [evidence IEA]; extracellular region [goid 5576] [evidence IEA]	UCC1; MERP1; MERP-1
EPHA3	1.36818	32967312	NM_005233.3	Homo sapiens EPH receptor A3 (EPHA3), transcript variant 1, mRNA.	signal transduction [goid 7165] [pmid 1737782] [evidence TAS]; transmembrane receptor protein tyrosine kinase signaling pathway [goid 7169] [evidence IEA]; protein amino acid phosphorylation [goid 6468] [evidence IEA]; nucleotide binding [goid 166] [evidence IEA]; receptor activity [goid 4872] [evidence IEA]; protein serine/threonine kinase activity [goid 4674] [evidence IEA]; transferase activit…	ETK; HEK; ETK1; HEK4; TYRO4
EPIM	1.23328	37577286	NM_001980.2	Homo sapiens epimorphin (EPIM), transcript variant 1, mRNA.	intracellular protein transport [goid 6886] [evidence IEA]; signal transduction [goid 7165] [pmid 1581962] [evidence TAS]; ectoderm development [goid 7398] [pmid 8466509] [evidence TAS]; organ morphogenesis [goid 9887] [pmid 1581962] [evidence TAS]; protein transporter activity [goid 8565] [evidence IEA]; membrane [goid 16020] [evidence IEA]; microsome [goid 5792] [pmid 8466509] [evidence TAS]; s…	STX2A; STX2B; STX2C; MGC51014
EPM2AIP1	1.39277	31982934	NM_014805.2	Homo sapiens EPM2A (laforin) interacting protein 1 (EPM2AIP1), mRNA.	endoplasmic reticulum [goid 5783] [evidence IEA]	FLJ11207; KIAA0766
EPOR	-1.64462	4557561	NM_000121.2	Homo sapiens erythropoietin receptor (EPOR), mRNA.	signal transduction [goid 7165] [pmid 1668606] [evidence NAS]; small GTPase mediated signal transduction [goid 7264] [evidence IEA]; erythropoietin receptor activity [goid 4900] [pmid 8506290] [evidence TAS]; protein binding [goid 5515] [pmid 15644415] [evidence IPI]; guanyl-nucleotide exchange factor activity [goid 5085] [evidence IEA]; membrane [goid 16020] [evidence IEA]; integral to plasma me…	MGC138358
EPPB9	-1.26608	22907022	NM_015681.2	Homo sapiens B9 protein (EPPB9), mRNA.	protein binding [goid 5515] [pmid 15231747] [evidence IPI]	B9
EPS15	1.41734	56682951	NM_001981.2	Homo sapiens epidermal growth factor receptor pathway substrate 15 (EPS15), mRNA.	cell proliferation [goid 8283] [pmid 8183552] [evidence TAS]; epidermal growth factor receptor signaling pathway [goid 7173] [pmid 8183552] [evidence TAS]; vesicle organization and biogenesis [goid 16050] [pmid 9762922] [evidence TAS]; calcium ion binding [goid 5509] [evidence IEA]; protein binding [goid 5515] [pmid 10383425] [evidence IPI]; receptor activity [goid 4872] [evidence IEA]; coated pi…	AF1P; AF-1P; MLLT5
ERCC1	-1.48715	42544170	NM_001983.2	Homo sapiens excision repair cross-complementing rodent repair deficiency, complementation group 1 (includes overlapping antisense sequence) (ERCC1), transcript variant 2, mRNA.	nucleotide-excision repair [goid 6289] [pmid 3290851] [evidence IDA]; DNA repair [goid 6281] [evidence IEA]; endonuclease activity [goid 4519] [evidence IEA]; hydrolase activity [goid 16787] [evidence IEA]; damaged DNA binding [goid 3684] [evidence IEA]; nucleotide-excision repair complex [goid 109] [pmid 3290851] [evidence IDA]; nucleus [goid 5634] [evidence IEA]	UV20
ERCC1	-1.42279	42544168	NM_202001.1	Homo sapiens excision repair cross-complementing rodent repair deficiency, complementation group 1 (includes overlapping antisense sequence) (ERCC1), transcript variant 1, mRNA.	nucleotide-excision repair [goid 6289] [pmid 3290851] [evidence IDA]; DNA repair [goid 6281] [evidence IEA]; endonuclease activity [goid 4519] [evidence IEA]; hydrolase activity [goid 16787] [evidence IEA]; damaged DNA binding [goid 3684] [evidence IEA]; nucleotide-excision repair complex [goid 109] [pmid 3290851] [evidence IDA]; nucleus [goid 5634] [evidence IEA]	UV20
ERCC2	-1.63177	40068510	NM_000400.2	Homo sapiens excision repair cross-complementing rodent repair deficiency, complementation group 2 (xeroderma pigmentosum D) (ERCC2), mRNA.	regulation of transcription, DNA-dependent [goid 6355] [evidence IEA]; sensory perception of sound [goid 7605] [evidence IEA]; induction of apoptosis [goid 6917] [pmid 8675009] [evidence IMP]; transcription-coupled nucleotide-excision repair [goid 6283] [pmid 8663148] [evidence IDA]; transcription [goid 6350] [evidence IEA]; transcription from RNA polymerase II promoter [goid 6366] [pmid 8663148]…	EM9; XPD; MGC102762; MGC126218; MGC126219
ERCC3	1.47716	4557562	NM_000122.1	Homo sapiens excision repair cross-complementing rodent repair deficiency, complementation group 3 (xeroderma pigmentosum group B complementing) (ERCC3), mRNA.	DNA topological change [goid 6265] [pmid 8663148] [evidence IMP]; regulation of transcription, DNA-dependent [goid 6355] [evidence IEA]; sensory perception of sound [goid 7605] [evidence IEA]; nucleotide-excision repair [goid 6289] [evidence IEA]; induction of apoptosis [goid 6917] [pmid 8675009] [evidence IMP]; transcription-coupled nucleotide-excision repair [goid 6283] [pmid 8663148] [evidence…	XPB; BTF2; GTF2H; RAD25; TFIIH
ERO1LB	1.73565	31377734	NM_019891.2	Homo sapiens ERO1-like beta (S. cerevisiae) (ERO1LB), mRNA.	protein folding [goid 6457] [pmid 10818100] [evidence TAS]; electron transport [goid 6118] [evidence IEA]; oxidoreductase activity [goid 16491] [pmid 10818100] [evidence NAS]; unfolded protein binding [goid 51082] [pmid 10818100] [evidence NAS]; membrane [goid 16020] [evidence IEA]; endoplasmic reticulum [goid 5783] [pmid 10818100] [evidence TAS]
ETF1	1.41334	4759033	NM_004730.1	Homo sapiens eukaryotic translation termination factor 1 (ETF1), mRNA.	protein biosynthesis [goid 6412] [evidence IEA]; translational termination [goid 6415] [evidence IEA]; translation release factor activity, codon specific [goid 16149] [evidence IEA]; protein binding [goid 5515] [pmid 9712840] [evidence IPI]; ribosome binding [goid 43022] [pmid 12867083] [evidence TAS]; cytoplasm [goid 5737] [evidence IEA]	ERF; RF1; ERF1; TB3-1; D5S1995; SUP45L1; MGC111066
ETFB	-1.35505	62420878	NM_001985.2	Homo sapiens electron-transfer-flavoprotein, beta polypeptide (ETFB), transcript variant 1, mRNA.	electron transport [goid 6118] [evidence IEA]; electron transporter activity [goid 5489] [evidence IEA]; electron carrier activity [goid 9055] [pmid 7912128] [evidence TAS]; mitochondrial matrix [goid 5759] [pmid 8617498] [evidence TAS]	MADD; FP585
ETV4	-1.25827	24307882	NM_001986.1	Homo sapiens ets variant gene 4 (E1A enhancer binding protein, E1AF) (ETV4), mRNA.	regulation of transcription, DNA-dependent [goid 6355] [evidence NAS]; transcription [goid 6350] [evidence IEA]; transcriptional activator activity [goid 16563] [evidence NAS]; transcription factor activity [goid 3700] [evidence IEA]; sequence-specific DNA binding [goid 43565] [evidence IEA]; nucleus [goid 5634] [evidence NAS]	E1AF; PEA3; E1A-F; PEAS3
ETV6	-1.37861	41872473	NM_001987.3	Homo sapiens ets variant gene 6 (TEL oncogene) (ETV6), mRNA.	regulation of transcription, DNA-dependent [goid 6355] [evidence IEA]; transcription [goid 6350] [evidence IEA]; transcription factor activity [goid 3700] [pmid 7761424] [evidence TAS]; nucleus [goid 5634] [evidence IEA]	TEL
EWSR1	1.16198	4885224	NM_005243.1	Homo sapiens Ewing sarcoma breakpoint region 1 (EWSR1), transcript variant EWS, mRNA.	regulation of transcription, DNA-dependent [goid 6355] [evidence IEA]; transcription [goid 6350] [evidence IEA]; metal ion binding [goid 46872] [evidence IEA]; nucleotide binding [goid 166] [evidence IEA]; nucleic acid binding [goid 3676] [evidence IEA]; zinc ion binding [goid 8270] [evidence IEA]; RNA binding [goid 3723] [pmid 8084618] [evidence TAS]; calmodulin binding [goid 5516] [evidence IEA…	EWS
EXDL2	1.41047	8922630	NM_018199.1	Homo sapiens exonuclease 3'-5' domain-like 2 (EXDL2), mRNA.	3'-5' exonuclease activity [goid 8408] [evidence IEA]; nucleic acid binding [goid 3676] [evidence IEA]; hydrolase activity [goid 16787] [evidence IEA]; intracellular [goid 5622] [evidence IEA]	FLJ10738; C14orf114
EXO1	1.6111	39995068	NM_003686.3	Homo sapiens exonuclease 1 (EXO1), transcript variant 3, mRNA.	DNA recombination [goid 6310] [pmid 10364235] [evidence TAS]; mismatch repair [goid 6298] [pmid 9685493] [evidence TAS]; DNA repair [goid 6281] [evidence IEA]; exonuclease activity [goid 4527] [evidence IEA]; 5'-3' exonuclease activity [goid 8409] [pmid 10364235] [evidence TAS]; ribonuclease H activity [goid 4523] [pmid 10364235] [evidence TAS]; DNA binding [goid 3677] [pmid 9685493] [evidence TA…	HEX1; hExoI
EXOC7	1.14453	62241043	NM_015219.2	Homo sapiens exocyst complex component 7 (EXOC7), transcript variant 2, mRNA.	exocytosis [goid 6887] [evidence IEA]; protein transport [goid 15031] [evidence IEA]; exocyst [goid 145] [evidence IEA]	EX070; EXO70; EXOC1; 2-5-3p; Exo70p; YJL085W
EXOC8	1.71954	58331103	NM_175876.3	Homo sapiens exocyst complex component 8 (EXOC8), mRNA.	protein binding [goid 5515] [pmid 16189514] [evidence IPI]	EXO84; SEC84; Exo84p
EXOSC2	1.27123	39725699	NM_014285.4	Homo sapiens exosome component 2 (EXOSC2), mRNA.	rRNA processing [goid 6364] [pmid 8600032] [evidence TAS]; 3'-5'-exoribonuclease activity [goid 175] [pmid 8600032] [evidence TAS]; exonuclease activity [goid 4527] [evidence IEA]; hydrolase activity [goid 16787] [evidence IEA]; protein binding [goid 5515] [pmid 15231747] [evidence IPI]; 7S RNA binding [goid 8312] [pmid 8600032] [evidence TAS]; exosome (RNase complex) [goid 178] [evidence IEA]; c…	p7; RRP4; Rrp4p; hRrp4p
[truncated: 2,296 more rows]
