# Supplementary material for: The Reverse Transcription Inhibitor Abacavir Shows Anticancer Activity in Prostate Cancer Cell Lines
Source: PLoS One. 2010 Dec 3;5(12):e14221. doi: 10.1371/journal.pone.0014221 (PMC2997057; doi:10.1371/journal.pone.0014221)
Supplement: Table S4 — Lists of differentially expressed genes clustered in each IPA function. (0.21 MB XLS) [file pone.0014221.s004.xls]

## Sheet: Cell Death
© 2000-2009 Ingenuity Systems, Inc. All rights reserved.
15 mM ABC				150 mM ABC
Molecule Name	Entrez Gene ID for Human			Molecule Name	Entrez Gene ID for Human
ADM	133			A2M	2
AGAP3	116988			A4GALT	53947
APAF1	317			AATF	26574
BANF1	8815			ABCC4	10257
CA9	768			ABCE1	6059
CD74	972			ACTB	60
CDH13	1012			ACTN4	81
CDKN2C	1031			ACVR2B	93
CHFR	55743			ADA	100
CIITA	4261			ADI1	55256
CIT	11113			ADM	133
CRADD	8738			ADORA2B	136
DLX1	1745			ADRB2	154
EMP3	2014			ADRM1	11047
EYA1	2138			AES	166
FBXW7	55294			AKAP12	9590
FST	10468			ALDH1A3	220
GADD45A	1647			ALDOC	230
GAS6	2621			ALS2	57679
GRB2	2885			ANGPTL4	51129
HLA-DMA	3108			ANP32A	8125
HNRNPA1	3178			ANTXR1	84168
ID3	3399			ANXA1	301
IGFBP3	3486			APAF1	317
IGFBP5	3488			API5	8539
IL24	11009			APOE	348
ITPR3	3710			APP	351
KAT2B	8850			AQP3	360
LGALS1	3956			ARG2	384
MCM2	4171			ARHGDIA	396
NRCAM	4897			ARMC10	83787
NUDCD3	23386			ARNT2	9915
PAK6	56924			ARRB1	408
PDCD11	22984			ASNS	440
PMEPA1	56937			ATF5	22809
PRDX5	25824			ATG7	10533
PRDX6	9588			ATMIN	23300
PRKCD	5580			ATN1	1822
PSME3	10197			ATP2B4	493
RAP1GAP (includes EG:5909)	5909			ATP2C1	27032
S100P	6286			AURKA	6790
SMARCC1	6599			AXL	558
SPP1	6696			B4GALT5	9334
TPM1	7168			BAD	572
UHRF1	29128			BANF1	8815
YBX1	4904			BAT3	7917
YY1	7528			BAX	581
				BCAP29	55973
				BCAP31	10134
				BCKDK	10295
				BCL3	602
				BCL6	604
				BCL2L2	599
				BEX1 (includes EG:55859)	55859
				BFAR	51283
				BGN	633
				BID	637
				BIRC6	57448
				BLM	641
				BLVRA	644
				BMF	90427
				BMI1	648
				BMP6	654
				BMP7	655
				BNIP2	663
				BNIP3L	665
				BTG1	694
				BTG2	7832
				C11ORF82	220042
				C7ORF27	221927
				CABLES1	91768
				CADM1	23705
				CAMK2N1	55450
				CAPN1	823
				CAPNS1	826
				CAPRIN2	65981
				CAST	831
				CBLB	868
				CCAR1	55749
				CCNA2	890
				CCNB1IP1	57820
				CCND1	595
				CCND3	896
				CCNI	10983
				CCT4	10575
				CCT5	22948
				CD70	970
				CD1D	912
				CDC6	990
				CDC7	8317
				CDC20	991
				CDC42	998
				CDC25A	993
				CDC2L6	23097
				CDC45L	8318
				CDH13	1012
				CDK2	1017
				CDK6	1021
				CDK9	1025
				CDKN1A	1026
				CDKN1B	1027
				CDKN2C	1031
				CEBPD	1052
				CENPF	1063
				CFDP1	10428
				CFL1	1072
				CHMP5	51510
				CHUK	1147
				CIAPIN1	57019
				CIITA	4261
				CIT	11113
				CITED2	10370
				CLCF1	23529
				CLEC11A	6320
				CLK3	1198
				CLN3	1201
				CNN2	1265
				COQ6	51004
				CRABP2	1382
				CRADD	8738
				CROP	51747
				CSE1L	1434
				CSNK1A1	1452
				CSNK2A1	1457
				CTCF	10664
				CTSB	1508
				CTSD	1509
				CTTN	2017
				CUL2	8453
				CUL9	23113
				CYB5R3	1727
				CYCS (includes EG:54205)	54205
				CYFIP2 (includes EG:26999)	26999
				CYP1B1	1545
				CYP26B1	56603
				CYP2E1	1571
				CYP2J2	1573
				CYR61	3491
				DAPK1	1612
				DCLRE1B	64858
				DCTN2	10540
				DDB2	1643
				DDIT3	1649
				DDR1	780
				DDX5	1655
				DDX19A	55308
				DDX3X	1654
				DGKA	1606
				DHCR24	1718
				DHX9	1660
				DKK3	27122
				DLG4	1742
				DLST	1743
				DLX1	1745
				DNAJA3	9093
				DNAJB9	4189
				DNMT1	1786
				DPF2	5977
				DPM3	54344
				DTYMK	1841
				DUSP4	1846
				DUSP5	1847
				DUSP10	11221
				DUSP14	11072
				DUT (includes EG:1854)	1854
				DYNLL1	8655
				DYRK3	8444
				E2F1	1869
				E2F3	1871
				E2F4	1874
				EDNRB	1910
				EEF2	1938
				EEF1A1	1915
				EEF1A2	1917
				EFNA1	1942
				EFNB2	1948
				EGR1	1958
				EHD4	30844
				EI24	9538
				EIF2AK1	27102
				EIF3H	8667
				EIF4EBP1	1978
				EIF4G2	1982
				ELK1	2002
				EMP1	2012
				EMP3	2014
				ENO1	2023
				EP400	57634
				EPOR	2057
				ERCC1	2067
				ERCC2	2068
				ERCC3	2071
				ETV6	2120
				EWSR1	2130
				EYA1	2138
				FANCD2	2177
				FASN	2194
				FBL	2091
				FBXO32	114907
				FBXW7	55294
				FDXR	2232
				FEN1	2237
				FHL2	2274
				FIS1	51024
				FOS	2353
				FOXC1	2296
				FOXO1	2308
				FOXO4	4303
				FREQ	23413
				FST	10468
				FSTL1	11167
				FTH1	2495
				FZD3	7976
				G6PD	2539
				GADD45A	1647
				GAS1	2619
				GCLM	2730
				GDF15	9518
				GLI3	2737
				GMFG	9535
				GNB2L1	10399
				GNE	10020
				GNPNAT1	64841
				GNPTG	84572
				GPR37	2861
				GPX4	2879
				GSK3B	2932
				GSN	2934
				GSR	2936
				GSTM1	2944
				GTF2F2	2963
				HAUS1	115106
				HDAC1	3065
				HDAC3	8841
				HDGF	3068
				HELLS	3070
				HINT1	3094
				HIP1	3092
				HIST1H1C	3006
				HK2	3099
				HLA-B	3106
				HMGN1	3150
				HMMR	3161
				HMOX1	3162
				HNRNPA1	3178
				HNRNPC	3183
				HPRT1	3251
				HRAS	3265
				HSD17B10	3028
				HSPA9	3313
				HSPA1B	3304
				HSPB1	3315
				HSPE1	3336
				HTRA2	27429
				HTT	3064
				HYOU1	10525
				ICMT	23463
				ID1	3397
				ID2	3398
				IFI6	2537
				IFI16	3428
				IFNAR1	3454
				IFT57	55081
				IGFBP2	3485
				IGFBP3	3486
				IGFBP4	3487
				IGFBP5	3488
				IGFBP6	3489
				IGFBP7	3490
				IKBKG	8517
				IKIP	121457
				IL8	3576
				IL24	11009
				IL11RA	3590
				IL12A	3592
				IL1A	3552
				IL27RA	9466
				IL2RB	3560
				ILK	3611
				INPP1	3628
				INPPL1	3636
				IPPK	64768
				IRF3	3661
				IRF9	10379
				IRS2	8660
				ISL1	3670
				ITGA2	3673
				ITGB1	3688
				ITGB5	3693
				ITPR1	3708
				IVNS1ABP	10625
				JAG1	182
				JUP	3728
				KAT2A	2648
				KAT2B	8850
				KIDINS220	57498
				KIF14	9928
				KLF2	10365
				KLF13	51621
				KRT18	3875
				LAMA5	3911
				LAMP2	3920
				LANCL2	55915
				LASS1 (includes EG:10715)	10715
				LGALS1	3956
				LGALS3	3958
				LIF	3976
				LIG1	3978
				LRDD	55367
				LYN	4067
				LYZ	4069
				LZTS2	84445
				M6PR	4074
				MAD2L1	4085
				MADD	8567
				MAF	4094
				MAGEA2	4101
				MAGED1	9500
				MAOA	4128
				MAP2K1	5604
				MAP3K7	6885
				MAP3K12	7786
				MAPK3	5595
				MAPK13	5603
				MBTPS1	8720
				MC1R	4157
				MCFD2	90411
				MCM2	4171
				MCM10	55388
				MDC1	9656
				MDH1	4190
				MDK	4192
				MED1	5469
				MEF2C	4208
				MFN2	9927
				MIA	8190
				MIF	4282
				MIF4GD	57409
				MINPP1	9562
				MLH1	4292
				MNAT1	4331
				MOAP1	64112
				MSN	4478
				MTF1	4520
				MTMR9	66036
				MTOR	2475
				MVP	9961
				MX1	4599
				MXD1	4084
				MXD3	83463
				MYC	4609
				NAE1	8883
				NCK2	8440
				NDUFA13	51079
				NEFL	4747
				NFE2	4778
				NFKB1	4790
				NFKBIA	4792
				NFKBIZ	64332
				NGFRAP1	27018
				NME1	4830
				NME3	4832
				NOTCH1	4851
				NOX4	50507
				NP	4860
				NPC1	4864
				NR1H3	10062
				NR4A2	4929
				NRCAM	4897
				NRGN	4900
				NSF	4905
				NSMCE1	197370
				NT5C3	51251
				NUP210	23225
				NUPR1	26471
				OAS3 (includes EG:4940)	4940
				ODC1	4953
				OSGIN1	29948
				P4HB	5034
				PAFAH1B3	5050
				PAK1	5058
				PAK4	10298
				PAK6	56924
				PBK	55872
				PCBP2	5094
				PCGF2	7703
				PDCD2	5134
				PDCD5	9141
				PDCD11	22984
				PDCD6IP	10015
				PDGFRB	5159
				PDLIM4	8572
				PEA15	8682
				PERP	64065
				PFKM	5213
				PHB (includes EG:5245)	5245
				PI4K2A	55361
				PIK3R1	5295
				PIK3R2	5296
				PIM1	5292
				PLA2G7	7941
				PLAT	5327
				PLD1	5337
				PLK1	5347
				PMEPA1	56937
				PMP22	5376
				PNKP	11284
				PNPLA6	10908
				PNPT1	87178
				POR	5447
				PPARG	5468
				PPAT	5471
				PPFIA3 (includes EG:8541)	8541
				PPM1D	8493
				PPM1M	132160
				PPM2C	54704
				PPP1CA	5499
				PPP1R2	5504
				PPP1R15A (includes EG:23645)	23645
				PPP1R3F	89801
				PPP2R1A	5518
				PPP2R2B	5521
				PPP2R5A	5525
				PPP4R1	9989
				PRAME (includes EG:23532)	23532
				PRDX3	10935
				PRDX5	25824
				PRDX6	9588
				PRKCD	5580
				PRKCH	5583
				PRKRIR	5612
				PRNP	5621
				PROCR	10544
				PSEN2	5664
				PSME3	10197
				PTEN	5728
				PTGS1	5742
				PTPN1	5770
				PTPRH	5794
				PTRH2	51651
				PURA	5813
				RABGEF1	27342
				RAD21	5885
				RAD51	5888
				RAD51C	5889
				RAD54L	8438
				RAP1GAP (includes EG:5909)	5909
				RAPGEF1	2889
				RASD1	51655
				RB1	5925
				RBCK1	10616
				RBM5	10181
				RBM17	84991
				RCAN1	1827
				RDX	5962
				RECQL	5965
				RHOB	388
				RND3	390
				RNF7	9616
				RNF34	80196
				ROR1	4919
				RPLP0 (includes EG:6175)	6175
				RPS3	6188
				RPS27L (includes EG:51065)	51065
				RPS6KB1	6198
				RRAS	6237
				RRM2	6241
				RRM2B	50484
				RRN3	54700
				RUNX3	864
				S100B	6285
				SALL2	6297
				SAP18	10284
				SAT1	6303
				SCG2	7857
				SDC1	6382
				SDC4	6385
				SDHA	6389
				SDHB	6390
				SDHC	6391
				SELS	55829
				SEMA3B	7869
				SEMA7A	8482
				SERPINA3	12
				SERPINF1	5176
				SET	6418
				SFRP1	6422
				SGK1	6446
				SGPP1	81537
				SH2D2A	9047
				SH3BGRL3	83442
				SH3KBP1	30011
				SHC1	6464
				SHISA5	51246
				SIGIRR	59307
				SIN3A	25942
				SIRPA	140885
				SIVA1	10572
				SKP2	6502
				SLC25A4	291
				SLC25A5	292
				SLC25A6	293
				SLC29A2	3177
				SLC2A1	6513
				SLC2A3	6515
				SLC31A1	1317
				SLC47A1	55244
				SLC6A8	6535
				SLC9A1	6548
				SMARCB1	6598
				SMARCC1	6599
				SMARCE1	6605
				SMG1	23049
				SOCS2	8835
				SOD2	6648
				SOD3	6649
				SOX4	6659
				SOX10	6663
				SP1	6667
				SPP1	6696
				SREBF2	6721
				SRPK1	6732
				ST3GAL1	6482
				ST6GAL1	6480
				STAMBP	10617
				STAT1	6772
				STAT6	6778
				STAT5A	6776
				STC1	6781
				STK4	6789
				STMN1	3925
				STRADB	55437
				STX8	9482
				SUB1	10923
				SYVN1	84447
				TAC1	6863
				TACC1	6867
				TAF10	6881
				TAX1BP1	8887
				TBK1	29110
				TBX3	6926
				TERF1	7013
				TERF2	7014
				TEX261	113419
				TFAM	7019
				TFAP2C	7022
				TFDP1	7027
				TFF3	7033
				TFPT	29844
				TFRC	7037
				TGFA	7039
				TGFB1I1	7041
				TGM2	7052
				THBS1	7057
				THOC1	9984
				TICAM1	148022
				TIMP2	7077
				TJP2	9414
				TK1	7083
				TMBIM6	7009
				TMEM123	114908
				TMEM173	340061
				TMX1	81542
				TNFAIP3	7128
				TNFRSF19	55504
				TNFRSF21	27242
				TNFRSF10A (includes EG:8797)	8797
				TNFRSF10B	8795
				TNFRSF1A	7132
				TNFSF9	8744
				TNK2	10188
				TOP2A	7153
				TOP2B	7155
				TP53INP1	94241
				TPD52L1	7164
				TRAF1	7185
				TRAP1	10131
				TRIAP1	51499
				TRIB1	10221
				TRIM28	10155
				TRIM32	22954
				TRIP10	9322
				TRPC1	7220
				TTC5	91875
				TUBB	203068
				TWIST1	7291
				TXNDC17	84817
				TXNIP	10628
				TXNRD1	7296
				TYMS	7298
				TYRO3	7301
				UBE2C	11065
				UBE2K	3093
				UBE2M	9040
				UBE2S	27338
				UBE2V1	7335
				UBTF	7343
				UGCG	7357
				UHRF1	29128
				USE1	55850
				USP7	7874
				VAMP3	9341
				VCAN	1462
				VHL	7428
				VPS28	51160
				WFS1	7466
				WWOX	51741
				XPC	7508
				XRCC1	7515
				XRCC3 (includes EG:7517)	7517
				YARS	8565
				YWHAB	7529
				YWHAE	7531
				YY1	7528
				ZFP36	7538
				ZMAT3	64393
				ZMYM2	7750
				ZNF622	90441
				ZYX	7791

## Sheet: Cell Cycle
© 2000-2009 Ingenuity Systems, Inc. All rights reserved.
15 mM ABC				150 mM ABC
Molecule Name	Entrez Gene ID for Human			Molecule Name	Entrez Gene ID for Human
ADM	133			A2M	2
ANAPC5	51433			AATF	26574
APAF1	317			ABTB1	80325
CBX2	84733			ADM	133
CDH13	1012			ADORA2B	136
CDKN2C	1031			AGK	55750
CHFR	55743			AK1	203
CHRM3	1131			AKAP12	9590
CIT	11113			AMACR	23600
GADD45A	1647			ANAPC4	29945
GAS6	2621			ANAPC5	51433
GRB2	2885			ANGPTL2	23452
ID3	3399			ANXA1	301
IGFBP3	3486			APAF1	317
IGFBP5	3488			APOE	348
IL24	11009			APP	351
KAT2B	8850			ARID1A	8289
LGALS1	3956			ARL8B	55207
MCM2	4171			ARRB1	408
NAP1L4	4676			ASF1B	55723
NUDCD3	23386			ASNS	440
POLD1	5424			ASPM	259266
PRKCD	5580			ATF5	22809
SPP1	6696			ATRIP	84126
SSSCA1	10534			AURKA	6790
TAF1D	79101			AURKB	9212
TPM1	7168			AXL	558
UHRF1	29128			BAD	572
YY1	7528			BAX	581
				BCAT1	586
				BCL3	602
				BCL6	604
				BID	637
				BLM	641
				BMI1	648
				BMP6	654
				BMP7	655
				BTG2	7832
				BTG3	10950
				C11ORF82	220042
				C9ORF127	51754
				CABLES1	91768
				CALM1	801
				CAMK2N1	55450
				CAST	831
				CCNA2	890
				CCNB2	9133
				CCNB1IP1	57820
				CCND1	595
				CCND3	896
				CCNF	899
				CCNI	10983
				CD70	970
				CDC6	990
				CDC7	8317
				CDC20	991
				CDC42	998
				CDC23 (includes EG:8697)	8697
				CDC25A	993
				CDC2L6	23097
				CDC45L	8318
				CDCA5	113130
				CDCA8	55143
				CDH13	1012
				CDK2	1017
				CDK6	1021
				CDKN1A	1026
				CDKN1B	1027
				CDKN2C	1031
				CEBPD	1052
				CENPB	1059
				CENPF	1063
				CFL1	1072
				CHAF1A	10036
				CHAF1B	8208
				CHMP1A	5119
				CHRM3	1131
				CHUK	1147
				CIT	11113
				CITED2	10370
				CREG1	8804
				CSE1L	1434
				CSNK1A1	1452
				CSNK2A1	1457
				CTCF	10664
				CUL2	8453
				CYP26B1	56603
				CYR61	3491
				DBI	1622
				DCTN2	10540
				DDIT3	1649
				DDX3X	1654
				DEGS1	8560
				DHRS2 (includes EG:10202)	10202
				DNMT1	1786
				DRAP1	10589
				DSTN	11034
				DTYMK	1841
				E2F1	1869
				E2F3	1871
				E2F4	1874
				E2F5	1875
				E4F1	1877
				EBNA1BP2	10969
				EGR1	1958
				EIF4G2	1982
				EP400	57634
				EPOR	2057
				ERCC1	2067
				ETV6	2120
				EWSR1	2130
				FANCD2	2177
				FANCL	55120
				FASN	2194
				FIS1	51024
				FOS	2353
				FOXC1	2296
				FOXO1	2308
				FOXO4	4303
				FSD1	79187
				GADD45A	1647
				GAS1	2619
				GAS7	8522
				GDF11	10220
				GDF15	9518
				GNB2L1	10399
				GOLGA2	2801
				GPR3	2827
				GSK3B	2932
				H2AFX	3014
				HAUS1	115106
				HBP1	26959
				HDAC1	3065
				HDAC3	8841
				HDAC8	55869
				HIRIP3	8479
				HMGN1	3150
				HMOX1	3162
				HOXB4	3214
				HRAS	3265
				ID1	3397
				ID2	3398
				IFI16	3428
				IGFBP2	3485
				IGFBP3	3486
				IGFBP5	3488
				IGFBP7	3490
				IL8	3576
				IL24	11009
				IL12A	3592
				IL1A	3552
				IL2RB	3560
				ILK	3611
				IRF9	10379
				IRS2	8660
				ITGA2	3673
				ITGB1	3688
				IVNS1ABP	10625
				JARID2	3720
				KAT2B	8850
				KIF14	9928
				KIF22	3835
				KIF20A	10112
				KIF2C	11004
				KLHL2	11275
				KNTC1	9735
				LDLRAP1	26119
				LGALS1	3956
				LGALS3	3958
				LIF	3976
				LIG1	3978
				LSM1	27257
				LYN	4067
				LZTS2	84445
				MAD2L1	4085
				MAD2L2	10459
				MADD	8567
				MAGED1	9500
				MAP2K1	5604
				MAPK3	5595
				MARCKS (includes EG:4082)	4082
				MCM2	4171
				MCM10	55388
				MCPH1	79648
				MDC1	9656
				MDK	4192
				MFN2	9927
				MIF	4282
				MIS12	79003
				MLH1	4292
				MLLT6	4302
				MNAT1	4331
				MPHOSPH6	10200
				MTCH2	23788
				MTOR	2475
				MXD1	4084
				MXD3	83463
				MYC	4609
				NAE1	8883
				NAP1L1	4673
				NAP1L4	4676
				NASP	4678
				NCAPD2	9918
				NCAPG (includes EG:64151)	64151
				NFKB1	4790
				NFKBIA	4792
				NOTCH1	4851
				NPAT	4863
				NR4A2	4929
				NUP214	8021
				ORC6L	23594
				PAK1	5058
				PBRM1	55193
				PCGF2	7703
				PCM1	5108
				PDGFRB	5159
				PEA15	8682
				PHB (includes EG:5245)	5245
				PIK3R1	5295
				PIM1	5292
				PITPNM1	9600
				PKD2 (includes EG:5311)	5311
				PKMYT1	9088
				PLK1	5347
				PMF1	11243
				PNPT1	87178
				POLE3	54107
				POLE4	56655
				PPAP2C	8612
				PPARG	5468
				PPM1D	8493
				PPP1CA	5499
				PPP1R2	5504
				PPP1R15A (includes EG:23645)	23645
				PPP2R2B	5521
				PRC1	9055
				PRKCD	5580
				PRKCH	5583
				PRNP	5621
				PRPF4	9128
				PSEN2	5664
				PSRC1	84722
				PTEN	5728
				PTOV1	53635
				PURA	5813
				PVR	5817
				RABGAP1	23637
				RAD21	5885
				RAD51	5888
				RAD51C	5889
				RAD54L	8438
				RAN	5901
				RAPGEF1	2889
				RAPGEF3	10411
				RB1	5925
				RCC1 (includes EG:1104)	1104
				RECQL	5965
				RGL2	5863
				RHOB	388
				RHOU	58480
				RICS	9743
				RIOK3	8780
				RMI1	80010
				ROCK2	9475
				RPL11	6135
				RPL5 (includes EG:6125)	6125
				RPS27L (includes EG:51065)	51065
				RPS6KB1	6198
				RRM2B	50484
				RUNX3	864
				SAC3D1	29901
				SESN1	27244
				SET	6418
				SGK1	6446
				SH2B3	10019
				SHC1	6464
				SIPA1	6494
				SKP2	6502
				SMARCB1	6598
				SMARCE1	6605
				SOD2	6648
				SOX8	30812
				SOX10	6663
				SP1	6667
				SPP1	6696
				SRPK1	6732
				SSSCA1	10534
				STAT1	6772
				STAT6	6778
				STAT5A	6776
				STIL	6491
				STMN1	3925
				STRADA	92335
				STX2	2054
				TAC1	6863
				TAF10	6881
				TAF1D	79101
				TAP2	6891
				TBX3	6926
				TERF1	7013
				TFDP1	7027
				TFRC	7037
				TGFA	7039
				TGIF1	7050
				THBS1	7057
				THOC1	9984
				TIMELESS	8914
				TIMP2	7077
				TIPIN	54962
				TNFRSF1A	7132
				TOP2A	7153
				TOP2B	7155
				TOP3B	8940
				TP53INP1	94241
				TPD52L1	7164
				TPR	7175
				TPX2	22974
				TRIM33	51592
				TRIP13	9319
				TRRAP	8295
				TUBB	203068
				TUBG1	7283
				TUSC2	11334
				TXNIP	10628
				TYMS	7298
				UBE2C	11065
				UBE2D3	7323
				UBR2	23304
				UHRF1	29128
				UNC84B	25777
				USP8	9101
				VHL	7428
				WWOX	51741
				XPC	7508
				XRCC3 (includes EG:7517)	7517
				YWHAE	7531
				YY1	7528
				ZMYM2	7750
				ZNF365	22891
				ZWINT (includes EG:11130)	11130

## Sheet: Cellular Growth and Prolif.
© 2000-2009 Ingenuity Systems, Inc. All rights reserved.
15 mM ABC				150 mM ABC
Molecule Name	Entrez Gene ID for Human			Molecule Name	Entrez Gene ID for Human
ADM	133			A2M	2
AEBP1	165			AATF	26574
ANAPC5	51433			ABCC2	1244
APAF1	317			ABCC4	10257
CA9	768			ABTB1	80325
CAPS	828			ACTB	60
CBX2	84733			ACTN1	87
CD74	972			ACTN4	81
CDCA7	83879			ADA	100
CDH13	1012			ADAM15	8751
CDKN2C	1031			ADCY3	109
CHFR	55743			ADFP	123
CHRM3	1131			ADIPOR1	51094
CIITA	4261			ADM	133
CITED1	4435			ADORA2B	136
COL8A1	1295			ADRB2	154
CYP1A1	1543			AEBP1	165
DTL	51514			AGGF1	55109
EMP3	2014			AGK	55750
ETFB	2109			AHCY	191
FADS3	3995			AK2	204
FST	10468			AK3L1	205
GADD45A	1647			AKAP12	9590
GAS6	2621			AMACR	23600
GRB2	2885			AMD1	262
HLX	3142			ANAPC5	51433
HMGCR	3156			ANG	283
HNRNPA1	3178			ANGPTL4	51129
ID3	3399			ANP32A	8125
IFITM1	8519			ANXA1	301
IGFBP3	3486			ANXA2	302
IGFBP5	3488			ANXA11	311
IL24	11009			APAF1	317
KAT2B	8850			APOE	348
KDM3B	51780			APP	351
LGALS1	3956			ARF1	375
MAPK6	5597			ARID5B	84159
MARKSL1	65108			ARIH2	10425
MCM2	4171			ARL1	400
NEUROG2	63973			ARL3	403
NRCAM	4897			ARL6IP5	10550
NUDCD3	23386			ARMC10	83787
PDXK	8566			ARNT2	9915
PKM2	5315			ASGR1	432
PMEPA1	56937			ATAD2	29028
PRKCD	5580			ATF5	22809
RAP1GAP (includes EG:5909)	5909			ATP5B	506
S100P	6286			ATP5G1	516
SKP1	6500			ATP5G2	517
SPP1	6696			ATP6V0A2	23545
TAF1D	79101			AURKA	6790
TBX2	6909			AXL	558
TPM1	7168			BAD	572
UHRF1	29128			BAT2D1	23215
YBX1	4904			BAX	581
YY1	7528			BCAP31	10134
				BCAR3	8412
				BCAT1	586
				BCCIP	56647
				BCL3	602
				BCL6	604
				BCL2L2	599
				BEX1 (includes EG:55859)	55859
				BGN	633
				BID	637
				BIRC6	57448
				BLM	641
				BMF	90427
				BMI1	648
				BMP6	654
				BMP7	655
				BNIP3L	665
				BOP1	23246
				BRF2	55290
				BST2	684
				BTG1	694
				BTG2	7832
				BTG3	10950
				C14ORF169	79697
				C5ORF13	9315
				C9ORF78	51759
				CABLES1	91768
				CADM1	23705
				CALM1	801
				CAMK2N1	55450
				CAPN1	823
				CAPNS1	826
				CAPRIN2	65981
				CAPS	828
				CAST	831
				CBLB	868
				CCAR1	55749
				CCNA2	890
				CCND1	595
				CCND3	896
				CCNF	899
				CCNI	10983
				CCT5	22948
				CD46	4179
				CD58	965
				CD70	970
				CD1D	912
				CDC6	990
				CDC7	8317
				CDC42	998
				CDC25A	993
				CDC2L6	23097
				CDC45L	8318
				CDCA7	83879
				CDCA8	55143
				CDH13	1012
				CDK2	1017
				CDK6	1021
				CDK9	1025
				CDKN1A	1026
				CDKN1B	1027
				CDKN2C	1031
				CEBPD	1052
				CENPB	1059
				CENPF	1063
				CFDP1	10428
				CFL1	1072
				CHERP	10523
				CHMP1A	5119
				CHRM3	1131
				CHUK	1147
				CIAO1	9391
				CIITA	4261
				CIRBP	1153
				CITED1	4435
				CITED2	10370
				CLCF1	23529
				CLCN7	1186
				CLEC11A	6320
				CLN3	1201
				CNBP	7555
				CNN2	1265
				CNOT7	29883
				COL4A1	1282
				COL6A2	1292
				COL8A1	1295
				COL8A2	1296
				COMT	1312
				CRABP2	1382
				CREG1	8804
				CRIP2	1397
				CSE1L	1434
				CSNK1A1	1452
				CSNK2A1	1457
				CTCF	10664
				CTSB	1508
				CTSD	1509
				CTSF	8722
				CUL2	8453
				CXADR	1525
				CXCL16	58191
				CYP1A1	1543
				CYP2J2	1573
				CYR61	3491
				DBN1	1627
				DCBLD2	131566
				DCHS1	8642
				DCTN2	10540
				DDIT3	1649
				DDR1	780
				DDX5	1655
				DDX3X	1654
				DEGS1	8560
				DGKA	1606
				DHCR24	1718
				DHPS	1725
				DKC1	1736
				DKK3	27122
				DLST	1743
				DNAJA3	9093
				DNMT1	1786
				DTL	51514
				DTYMK	1841
				DUSP5	1847
				DUSP10	11221
				DYRK3	8444
				E2F1	1869
				E2F3	1871
				E2F4	1874
				E2F7	144455
				E4F1	1877
				EBNA1BP2	10969
				ECM1	1893
				ECSIT	51295
				EDNRB	1910
				EFEMP2	30008
				EFNA1	1942
				EFNB2	1948
				EFNB3	1949
				EGR1	1958
				EI24	9538
				EIF2AK1	27102
				EIF2B2	8892
				EIF3H	8667
				EIF4A1	1973
				EIF4EBP1	1978
				EIF4G2	1982
				ELK1	2002
				EMP1	2012
				EMP3	2014
				ENC1	8507
				ENO1	2023
				ENPP2	5168
				EPOR	2057
				EPS15	2060
				ERCC1	2067
				ERCC2	2068
				ERCC3	2071
				ETFB	2109
				ETV6	2120
				EWSR1	2130
				EXTL3	2137
				FADS3	3995
				FANCD2	2177
				FANCL	55120
				FASN	2194
				FBXO2	26232
				FDXR	2232
				FHL2	2274
				FIS1	51024
				FKBP4	2288
				FLJ11506	79719
				FLOT2	2319
				FNTB	2342
				FOS	2353
				FOXC1	2296
				FOXO1	2308
				FOXO4	4303
				FST	10468
				FSTL3	10272
				FTH1	2495
				FTL	2512
				FYB	2533
				FZD3	7976
				FZD9	8326
				G6PD	2539
				GAD1	2571
				GADD45A	1647
				GAK	2580
				GAS1	2619
				GBP2	2634
				GCAT	23464
				GDF11	10220
				GDF15	9518
				GFM1	85476
				GLA	2717
				GLI3	2737
				GLTSCR2	29997
				GNA11	2767
				GNB2L1	10399
				GNE	10020
				GNG4	2786
				GNG7	2788
				GNPNAT1	64841
				GOLGA2	2801
				GPNMB	10457
				GPX3	2878
				GPX4	2879
				GSK3B	2932
				GSN	2934
				GSTM1	2944
				HAS3	3038
				HBP1	26959
				HDAC1	3065
				HDAC3	8841
				HDGF	3068
				HEXB	3074
				HGS	9146
				HINT1	3094
				HIP1	3092
				HK2	3099
				HLA-E	3133
				HLX	3142
				HMGCR	3156
				HMGN1	3150
				HMMR	3161
				HMOX1	3162
				HNRNPA0	10949
				HNRNPA1	3178
				HNRNPAB	3182
				HNRNPC	3183
				HOXB4	3214
				HOXC10	3226
				HPRT1	3251
				HRAS	3265
				HRH1	3269
				HTRA1	5654
				HTT	3064
				ICMT	23463
				ID1	3397
				ID2	3398
				IFI16	3428
				IFI30	10437
				IFITM1	8519
				IFITM3	10410
				IFNAR1	3454
				IGFBP2	3485
				IGFBP3	3486
				IGFBP4	3487
				IGFBP5	3488
				IGFBP6	3489
				IGFBP7	3490
				IK	3550
				IKBKG	8517
				IL8	3576
				IL24	11009
				IL11RA	3590
				IL12A	3592
				IL1A	3552
				IL27RA	9466
				IL2RB	3560
				ILK	3611
				IMPDH2	3615
				IRF3	3661
				IRS2	8660
				IRX3	79191
				IRX5	10265
				ISG15	9636
				ISG20	3669
				ISL1	3670
				ITGA2	3673
				ITGB1	3688
				ITGB5	3693
				ITPR1	3708
				IVNS1ABP	10625
				JAG1	182
				JARID2	3720
				JUP	3728
				KAT2B	8850
				KIAA0101	9768
				KIDINS220	57498
				KIF20A	10112
				KIF2C	11004
				KLF2	10365
				LAMA4	3910
				LAMA5	3911
				LAMC1	3915
				LASS1 (includes EG:10715)	10715
				LDLRAP1	26119
				LGALS1	3956
				LGALS3	3958
				LIF	3976
				LIG1	3978
				LIPA	3988
				LITAF	9516
				LOXL4	84171
				LRDD	55367
				LSM1	27257
				LTB4R	1241
				LTBP4	8425
				LUM	4060
				LY96	23643
				LYN	4067
				LZTS2	84445
				M6PRBP1	10226
				MAD2L1	4085
				MADD	8567
				MAGEA4 (includes EG:4103)	4103
				MAGED1	9500
				MAGED2	10916
				MAK10	60560
				MAP2K1	5604
				MAP3K7	6885
				MAPK3	5595
				MAPK6	5597
				MAPRE1	22919
				MCFD2	90411
				MCM2	4171
				MCM3	4172
				MCPH1	79648
				MDK	4192
				MED1	5469
				METTL3	56339
				MFN2	9927
				MGAT1	4245
				MIA	8190
				MICA	4276
				MIF	4282
				MLLT6	4302
				MNAT1	4331
				MSI2	124540
				MTCP1	4515
				MTOR	2475
				MVP	9961
				MX1	4599
				MXD1	4084
				MXD3	83463
				MYC	4609
				MYOF	26509
				NAP1L1	4673
				NASP	4678
				NCK2	8440
				NDUFA13	51079
				NFE2	4778
				NFIB	4781
				NFIX	4784
				NFKB1	4790
				NFKBIA	4792
				NGFRAP1	27018
				NMB	4828
				NME1	4830
				NOL8	55035
				NOP2	4839
				NOP58	51602
				NOTCH1	4851
				NOV	4856
				NOX4	50507
				NP	4860
				NPDC1	56654
				NR1H3	10062
				NR4A2	4929
				NRCAM	4897
				NRIP1	8204
				NT5C3	51251
				NUPR1	26471
				OAS3 (includes EG:4940)	4940
				OCA2	4948
				ODC1	4953
				OSGIN1	29948
				PAK1	5058
				PAK4	10298
				PALM	5064
				PAPPA	5069
				PBK	55872
				PCGF2	7703
				PDE4D	5144
				PDGFRB	5159
				PDIA5	10954
				PDLIM4	8572
				PDXK	8566
				PEA15	8682
				PFN2	5217
				PHB (includes EG:5245)	5245
				PIGF	5281
				PIK3R1	5295
				PIK3R2	5296
				PIM1	5292
				PLAT	5327
				PLD1	5337
				PLEC1	5339
				PLEKHO1	51177
				PLK1	5347
				PMEPA1	56937
				PMP22	5376
				PNPT1	87178
				POLD4	57804
				POLR2J	5439
				POR	5447
				PPAP2C	8612
				PPARG	5468
				PPAT	5471
				PPM1D	8493
				PPP1CA	5499
				PPP1R15A (includes EG:23645)	23645
				PPP2R1A	5518
				PRAME (includes EG:23532)	23532
				PRDX3	10935
				PRDX4	10549
				PRKCD	5580
				PRKCH	5583
				PRKCSH	5589
				PRKRIR	5612
				PRNP	5621
				PRRX2	51450
				PSMD2	5708
				PSMD10	5716
				PSMF1	9491
				PSRC1	84722
				PTEN	5728
				PTGS1	5742
				PTP4A3	11156
				PTPN1	5770
				PURA	5813
				PVR	5817
				RAB1A	5861
				RABGEF1	27342
				RAD51	5888
				RALA	5898
				RAP1GAP (includes EG:5909)	5909
				RAPGEF1	2889
				RAPGEF3	10411
				RASD1	51655
				RB1	5925
				RBM5	10181
				RBM9	23543
				RBM15	64783
				RCAN1	1827
				RCE1	9986
				RECQL4	9401
				RFX1	5989
				RGL2	5863
				RHOB	388
				RICS	9743
				RMI1	80010
				RNF4	6047
				RNF7	9616
				RNF14	9604
				RNMT	8731
				ROGDI	79641
				RPS9	6203
				RPS19	6223
				RPS4X	6191
				RPS6KB1	6198
				RRM2	6241
				RRM1 (includes EG:6240)	6240
				RRN3	54700
				RUNX3	864
				RUVBL2	10856
				S100B	6285
				SALL2	6297
				SAT1	6303
				SCG2	7857
				SEC61A1	29927
				SEMA3B	7869
				SEMA6A	57556
				SERPINF1	5176
				SERPINH1	871
				SERTAD1	29950
				SERTAD3	29946
				SESN1	27244
				SET	6418
				SF3A2	8175
				SF3A3	10946
				SF3B2	10992
				SFRP1	6422
				SFRS3	6428
				SGK1	6446
				SH2B3	10019
				SH2D2A	9047
				SHC1	6464
				SHMT1	6470
				SIN3A	25942
				SIPA1	6494
				SIRPA	140885
				SIVA1	10572
				SIX5	147912
				SKAP2	8935
				SKP1	6500
				SKP2	6502
				SLC25A6	293
				SLC29A2	3177
				SLC30A1	7779
				SLC3A2	6520
				SLC7A5	8140
				SMARCB1	6598
				SMARCE1	6605
				SMYD3	64754
				SNIP1	79753
				SOCS2	8835
				SOD2	6648
				SOX4	6659
				SP1	6667
				SPOCK1	6695
				SPP1	6696
				SPRY1	10252
				SPTBN1	6711
				SSR1	6745
				ST3GAL2	6483
				ST6GAL1	6480
				STAMBP	10617
				STARD10	10809
				STAT1	6772
				STAT6	6778
				STAT5A	6776
				STC1	6781
				STIL	6491
				STMN1	3925
				STX2	2054
				SUFU	51684
				SURF1	6834
				SUZ12	23512
				TAC1	6863
				TACC1	6867
				TACC2	10579
				TAF1D	79101
				TAX1BP3	30851
				TBX3	6926
				TEAD4	7004
				TERF1	7013
				TFAP2C	7022
				TFDP1	7027
				TFF3	7033
				TFPI	7035
				TFRC	7037
				TGFA	7039
				TGFB1I1	7041
				TGIF1	7050
				TGM2	7052
				THBS1	7057
				THEM4	117145
				THOC1	9984
				TICAM1	148022
				TIMELESS	8914
				TIMP2	7077
				TIPIN	54962
				TJAP1	93643
				TJP2	9414
				TNFRSF19	55504
				TNFRSF21	27242
				TNFRSF10A (includes EG:8797)	8797
				TNFRSF10B	8795
				TNFRSF1A	7132
				TNFSF9	8744
				TNK2	10188
				TOP3B	8940
				TP53INP1	94241
				TPR	7175
				TPX2	22974
				TRAF1	7185
				TRAP1	10131
				TRIB1	10221
				TRIM28	10155
				TRIM32	22954
				TRRAP	8295
				TSNAX	7257
				TSPAN3	10099
				TSPAN31	6302
				TUSC2	11334
				TXLNA (includes EG:200081)	200081
				TXNIP	10628
				TXNRD1	7296
				TYMS	7298
				TYRO3	7301
				UBE2C	11065
				UBE2D3	7323
				UBE2L6	9246
				UBE2N	7334
				UBE2V2	7336
				UBIAD1	29914
				UBTF	7343
				UCN2	90226
				UGCG	7357
				UHRF1	29128
				USF2	7392
				USP3	9960
				USP7	7874
				USP8	9101
				USP21 (includes EG:27005)	27005
				VASH1	22846
				VCAN	1462
				VHL	7428
				VIM	7431
				VPS28	51160
				VRK3	51231
				XPC	7508
				XRCC1	7515
				XRCC3 (includes EG:7517)	7517
				XRN2	22803
				YPEL3	83719
				YTHDF2	51441
				YY1	7528
				ZMAT3	64393
				ZMYM2	7750
				ZYX	7791

## Sheet: Protein Synthesis
© 2000-2009 Ingenuity Systems, Inc. All rights reserved.
15 mM ABC				150 mM ABC
Molecule Name	Entrez Gene ID for Human			Molecule Name	Entrez Gene ID for Human
IGFBP5	3488			AATF	26574
				ABCF1	23
				ACO1	48
				ACY1	95
				ADAM19	8728
				ADAMTS4	9507
				ADRM1	11047
				ANAPC4	29945
				ANAPC5	51433
				APAF1	317
				APLP1	333
				APP	351
				ARIH2	10425
				ARNTL	406
				ATG7	10533
				ATG4A	115201
				BCL3	602
				CAPN1	823
				CAPN3	825
				CAPNS1	826
				CAST	831
				CBLB	868
				CCND1	595
				CD46	4179
				CD1D	912
				CDC20	991
				CDC23 (includes EG:8697)	8697
				CDKN1B	1027
				CEBPG	1054
				CFD	1675
				CIITA	4261
				CLN3	1201
				CPN1	1369
				CTSB	1508
				CTSD	1509
				CTSF	8722
				CUL2	8453
				CYP1A1	1543
				DCTN2	10540
				DERL1	79139
				DHCR24	1718
				DHPS	1725
				DPP7	29952
				EDEM1	9695
				EEF2	1938
				EEF1A1	1915
				EEF1A2	1917
				EIF5	1983
				EIF2A	83939
				EIF2AK1	27102
				EIF2B1	1967
				EIF2B2	8892
				EIF2B3	8891
				EIF2C1	26523
				EIF3B	8662
				EIF3G	8666
				EIF3H	8667
				EIF3J	8669
				EIF4A1	1973
				EIF4A2	1974
				EIF4A3 (includes EG:9775)	9775
				EIF4EBP1	1978
				EIF4EBP2	1979
				EIF4G2	1982
				FBXL6	26233
				FBXO2	26232
				FBXO6	26270
				FBXO22	26263
				FBXO32	114907
				FOXO1	2308
				GSK3B	2932
				GSN	2934
				H2AFZ	3015
				HEXB	3074
				HGS	9146
				HRSP12	10247
				HSPB1	3315
				HTRA2	27429
				HTT	3064
				IGFBP5	3488
				IL1A	3552
				INPPL1	3636
				ITGB1	3688
				KLF2	10365
				LAMP2	3920
				LIF	3976
				LTBP4	8425
				LYN	4067
				MANBA	4126
				MAPK3	5595
				MBTPS1	8720
				MKNK1	8569
				MRP63	78988
				MRPL16	54948
				MRPL32	64983
				MRPL36	64979
				MRPL41	64975
				MRPL51	51258
				MTOR	2475
				MYC	4609
				NCK2	8440
				NDUFA13	51079
				NFKB1	4790
				NGLY1	55768
				NXF1	10482
				PABPC4	8761
				PAIP2	51247
				PCOLCE	5118
				PCSK5	5125
				PIGQ	9091
				PIK3R1	5295
				PITRM1	10531
				PLAT	5327
				PMPCA	23203
				PPAT	5471
				PPP1CA	5499
				PPP1R2	5504
				PSEN2	5664
				PSMC2	5701
				PSMD14	10213
				RAPGEF3	10411
				RCE1	9986
				RPL3	6122
				RPL4	6124
				RPL11	6135
				RPL18	6141
				RPL22	6146
				RPL30	6156
				RPL34	6164
				RPL35	11224
				RPL39	6170
				RPL18A	6142
				RPL19 (includes EG:6143)	6143
				RPL5 (includes EG:6125)	6125
				RPL7A	6130
				RPS2	6187
				RPS3	6188
				RPS5	6193
				RPS9	6203
				RPS10	6204
				RPS11	6205
				RPS19	6223
				RPS12 (includes EG:6206)	6206
				RPS17 (includes EG:6218)	6218
				RPS27L (includes EG:51065)	51065
				RPS4X	6191
				RPS6KB1	6198
				SAMD4A	23034
				SDC1	6382
				SDC4	6385
				SELS	55829
				SERP1	27230
				SERPINA5	5104
				SERPINB1	1992
				SGSM3	27352
				SKP2	6502
				SOCS2	8835
				SP1	6667
				SPG7	6687
				STAT5A	6776
				SUFU	51684
				SYVN1	84447
				THBS1	7057
				THOP1	7064
				TICAM1	148022
				TIMP2	7077
				UBE2C	11065
				UBE2D3	7323
				UBE2G2	7327
				UBE2K	3093
				UBE2N	7334
				UBR2	23304
				USE1	55850
				USP3	9960
				VHL	7428
				ZMPSTE24	10269

## Sheet: RNA Post Transcript. Modific.
© 2000-2009 Ingenuity Systems, Inc. All rights reserved.
15 mM ABC				150 mM ABC
Molecule Name	Entrez Gene ID for Human			Molecule Name	Entrez Gene ID for Human
INTS3	65123			ACO1	48
INTS9	55756			ADARB1	104
				AGGF1	55109
				APLP1	333
				APP	351
				BOP1	23246
				CDC42	998
				CPSF3	51692
				CROP	51747
				CSTF3	1479
				CSTF2 (includes EG:1478)	1478
				DDX5	1655
				DDX23	9416
				DDX54	79039
				DHX15	1665
				DHX16	8449
				DKC1	1736
				DNAJB11	51726
				DUSP11	8446
				EBNA1BP2	10969
				EIF4A1	1973
				EIF4A2	1974
				EIF4EBP1	1978
				EXOSC2	23404
				EXOSC3	51010
				EXOSC7	23016
				FBL	2091
				GEMIN4	50628
				GEMIN6	79833
				GEMIN5 (includes EG:25929)	25929
				GRSF1	2926
				HNRNPA0	10949
				HNRNPA1	3178
				HNRNPAB	3182
				HNRNPC	3183
				HNRPDL	9987
				HTT	3064
				IMP3	55272
				IMP4	92856
				IVNS1ABP	10625
				KHSRP	8570
				LSM1	27257
				LSM3	27258
				MORG1	84292
				NCBP2	22916
				NOP56	10528
				NOP58	51602
				NUDT21	11051
				PABPC4	8761
				PAIP2	51247
				PARN	5073
				PHRF1	57661
				POP4	10775
				PPAN	56342
				PPIH	10465
				PRPF3	9129
				RAN	5901
				RBM5	10181
				RBM17	84991
				RNGTT	8732
				RNMT	8731
				RPL11	6135
				RPL35A	6165
				RPL5 (includes EG:6125)	6125
				RPS19	6223
				RPS17 (includes EG:6218)	6218
				RPS6KB1	6198
				RRP9	9136
				SAP18	10284
				SF3A1	10291
				SF3A2	8175
				SF3A3	10946
				SF3B2	10992
				SF3B4	10262
				SFRS3	6428
				SFRS6	6431
				SFRS7	6432
				SNRNP200	23020
				SNRPA	6626
				SNRPB	6628
				SNRPB2	6629
				SNRPD2	6633
				SNRPN	6638
				SRPK1	6732
				SRRM1	10250
				SYNCRIP	10492
				U2AF2 (includes EG:11338)	11338
				USP39	10713

## Sheet: Cellular Compromise
© 2000-2009 Ingenuity Systems, Inc. All rights reserved.
15 mM ABC				150 mM ABC
				Molecule Name	Entrez Gene ID for Human
AHCTF1	25909			A4GALT	53947
CBX2	84733			ABTB1	80325
CIT	11113			AES	166
HNRNPH1	3187			AHCTF1	25909
MANBA	4126			ALKBH8	91801
MAT2A	4144			APOE	348
PRDX6	9588			APP	351
PRKCD	5580			ARF1	375
RAP1GAP (includes EG:5909)	5909			ARID1A	8289
S100P	6286			ARPC1A	10552
SMARCC1	6599			ASXL2	55252
SPG7	6687			ATG7	10533
SPP1	6696			ATMIN	23300
TCEB1	6921			ATOX1	475
TPM1	7168			ATP5B	506
YBX1	4904			AXL	558
YY1	7528			BAT3	7917
				BTG2	7832
				C1ORF71	163882
				C9ORF169	375791
				CCAR1	55749
				CCDC51	79714
				CD46	4179
				CD58	965
				CHAF1A	10036
				CHST1	8534
				CLDND1	56650
				CLIP3	25999
				CLN3	1201
				CTSB	1508
				CYCS (includes EG:54205)	54205
				DDX23	9416
				DDX3X	1654
				DHX15	1665
				DHX33	56919
				DLST	1743
				DPM1	8813
				E2F4	1874
				EIF3H	8667
				ENC1	8507
				EPOR	2057
				EPS15	2060
				ERCC1	2067
				ERCC3	2071
				ETF1	2107
				EXOSC3	51010
				GAPVD1	26130
				GINS4	84296
				GM2A	2760
				GPT2	84706
				HDAC1	3065
				HGS	9146
				HMGCS1	3157
				HNRPDL	9987
				HRAS	3265
				IFNAR1	3454
				IKBKG	8517
				IL1A	3552
				INTS6	26512
				INTS7	25896
				IRF3	3661
				ISG20L2	81875
				ITPKA	3706
				KAT2A	2648
				KLF2	10365
				KRT18	3875
				LAPTM5	7805
				LARS	51520
				LOC26010	26010
				LPL	4023
				LSM3	27258
				LTB4R	1241
				MANBA	4126
				MAP3K7	6885
				MAT2A	4144
				MED19	219541
				MED20	9477
				MED26	9441
				MGAT1	4245
				MKRN2	23609
				MPHOSPH6	10200
				MPZ	4359
				MR1	3140
				MRPS12	6183
				MYOF	26509
				NDUFA6	4700
				NDUFS7	374291
				NEIL3	55247
				NFKB1	4790
				NGLY1	55768
				NMT1	4836
				NPHP3	27031
				NUDT3	11165
				NUP85	79902
				NUP107	57122
				NUP153	9972
				NUP214	8021
				NXF1	10482
				OSBPL6	114880
				PAK1	5058
				PCGF1	84759
				PDSS1	23590
				PFKM	5213
				PGRMC2	10424
				PIGH	5283
				PIGY (includes EG:84992)	84992
				PIK3R1	5295
				PIP5K1C	23396
				PLK1	5347
				PMM1	5372
				POLR2J	5439
				POLR2L (includes EG:5441)	5441
				POLR3A	11128
				PRKCH	5583
				PRNP	5621
				PRPF38A	84950
				PSEN2	5664
				PSMA2	5683
				PSMA7	5688
				PSMB6	5694
				PTDSS1	9791
				PURA	5813
				PYCRL	65263
				RAB8A	4218
				RABEPK	10244
				RAD21	5885
				RANBP1	5902
				RAPGEF1	2889
				RBM5	10181
				RBM17	84991
				RBM25 (includes EG:58517)	58517
				RICS	9743
				RMI1	80010
				RPL18	6141
				RPL12 (includes EG:6136)	6136
				RTN3	10313
				RUSC2	9853
				SDC1	6382
				SERPINB6	5269
				SF3A1	10291
				SF3B2	10992
				SFRS6	6431
				SFXN3	81855
				SLC20A1	6574
				SLC2A1	6513
				SLC35A2	7355
				SLC46A1	113235
				SNRPA	6626
				SPG7	6687
				SPTBN1	6711
				SRRT	51593
				SSR1	6745
				ST3GAL5	8869
				STAT1	6772
				SUB1	10923
				SUCLG2	8801
				SUV420H1	51111
				TBK1	29110
				TCFL5	10732
				TERF2	7014
				TFRC	7037
				THAP11	57215
				TIMM17B	10245
				TIMM8A	1678
				TMED2	10959
				TMEM127	55654
				TMEM63A	9725
				TOP3B	8940
				TYRO3	7301
				UBE2C	11065
				UPF3B	65109
				USE1	55850
				USP39	10713
				WBP4	11193
				XAB2	56949
				ZBED5	58486
				ZCCHC17	51538
				ZMPSTE24	10269
				ZYX	7791

## Sheet: Cell Morphology
þÿ© 2000-2009 Ingenuity Systems, Inc. All rights reserved.
15 mM ABC				150 mM ABC
Molecule Name	Entrez Gene ID for Human			Molecule Name	Entrez Gene ID for Human
ACTA2	59			A2M	2
ADM	133			ADCY3	109
AP3M2	10947			ADM	133
CDCA7	83879			AFF4	27125
CHRM3	1131			AMD1	262
FBXW7	55294			ANGPTL2	23452
FST	10468			ANP32A	8125
GADD45A	1647			ANTXR1	84168
GAS6	2621			ANXA1	301
GRB2	2885			ANXA2	302
IGFBP3	3486			APP	351
LGALS1	3956			ASAP1	50807
MARCKSL1	65108			ATP1B2	482
NEUROG2	63973			ATRN	8455
NRCAM	4897			AURKA	6790
PRKCD	5580			AURKB	9212
PSME3	10197			AXL	558
RAP1GAP	5909			BAX	581
SH3D19	152503			BCKDHA	593
SPP1	6696			BCL6	604
TNNT1	7138			BMI1	648
TPM1	7168			BMP7	655
YY1	7528			BTG2	7832
				CAPZB	832
				CAST	831
				CCNA2	890
				CCND1	595
				CCND3	896
				CDC42	998
				CDC25A	993
				CDC42EP4	23580
				CDC42EP5	148170
				CDCA7	83879
				CDH13	1012
				CDK2	1017
				CDK6	1021
				CDKN1A	1026
				CDKN1B	1027
				CENPF	1063
				CFDP1	10428
				CFL1	1072
				CHRM3	1131
				CRKL	1399
				CSNK2A1	1457
				CTTN	2017
				CYR61	3491
				DAPK1	1612
				DBN1	1627
				DCTN2	10540
				DKK3	27122
				DNAJA3	9093
				DNMT1	1786
				DPYSL2	1808
				DYNLL1	8655
				DYNLT1	6993
				E2F1	1869
				E2F4	1874
				EDNRB	1910
				EFEMP2	30008
				EFNA1	1942
				EFNB3	1949
				EGR1	1958
				EHD1	10938
				EIF4EBP1	1978
				EIF4EBP2	1979
				ELK1	2002
				EPS15	2060
				ETV6	2120
				EWSR1	2130
				FASN	2194
				FBXW7	55294
				FIS1	51024
				FOS	2353
				FOXO1	2308
				FOXO4	4303
				FRAP1	2475
				FST	10468
				FZD3	7976
				FZD9	8326
				G6PD	2539
				GADD45A	1647
				GAS7	8522
				GDF15	9518
				GNA11	2767
				GNB2L1	10399
				GSK3B	2932
				GSN	2934
				HAS3	3038
				HBP1	26959
				HIP1	3092
				HMOX1	3162
				HNRNPAB	3182
				HOXB4	3214
				HRAS	3265
				HSPA1B	3304
				HSPB1	3315
				HTT	3064
				ICMT	23463
				ID2	3398
				IGFBP2	3485
				IGFBP3	3486
				IGFBP7	3490
				IL8	3576
				IL27RA	9466
				ILK	3611
				INPPL1	3636
				ITGA2	3673
				ITGA9	3680
				ITGB1	3688
				ITGB5	3693
				ITGB1BP1	9270
				JAG1	182
				JUP	3728
				KAT2A	2648
				KLF2	10365
				KRT18	3875
				LAMA5	3911
				LETMD1	25875
				LGALS1	3956
				LGALS3	3958
				LIF	3976
				LLGL1	3996
				LYN	4067
				LZTS2	84445
				MAF	4094
				MAPK3	5595
				MARCKS	4082
				MIA	8190
				MIF	4282
				MXD1	4084
				MXD3	83463
				MYC	4609
				MYCBP2	23077
				NCK2	8440
				NDUFA13	51079
				NFE2	4778
				NFKB1	4790
				NOTCH1	4851
				NOX4	50507
				NPDC1	56654
				NRCAM	4897
				NUP85	79902
				ODC1	4953
				PAK1	5058
				PAK4	10298
				PALM	5064
				PBK	55872
				PDCD6IP	10015
				PDGFRB	5159
				PFN2	5217
				PIK3R1	5295
				PIM1	5292
				PLAT	5327
				PLD1	5337
				PMP22	5376
				POLDIP3	84271
				PPARG	5468
				PPM1D	8493
				PRDX3	10935
				PRICKLE2	166336
				PRKCD	5580
				PRKCH	5583
				PSME3	10197
				PTEN	5728
				PTGFRN	5738
				PTPN1	5770
				PURA	5813
				PVR	5817
				PVRL2	5819
				RAB3IP	117177
				RAC3	5881
				RAD21	5885
				RAP1GAP	5909
				RAP2A	5911
				RAPGEF1	2889
				RB1	5925
				RCE1	9986
				RDX	5962
				RHOB	388
				RHOJ	57381
				RHOQ	23433
				RHOU	58480
				RICS	9743
				RIT1	6016
				RNASEN	29102
				RND3	390
				RNF7	9616
				ROCK2	9475
				RPS6KB1	6198
				RRAS	6237
				SDC1	6382
				SDC4	6385
				SERPINA3	12
				SFRP1	6422
				SH3D19	152503
				SHC1	6464
				SHROOM2	357
				SHROOM3	57619
				SIN3A	25942
				SIPA1	6494
				SIRPA	140885
				SKP2	6502
				SLC3A2	6520
				SLC9A1	6548
				SMARCE1	6605
				SOD2	6648
				SPP1	6696
				STC1	6781
				STK4	6789
				STRADB	55437
				STX2	2054
				SULF2	55959
				TACC1	6867
				TACC2	10579
				TBX3	6926
				TFDP1	7027
				TFF3	7033
				TGFA	7039
				TGFB1I1	7041
				THBS1	7057
				TIMP2	7077
				TNFRSF10B	8795
				TNK2	10188
				TPR	7175
				TRRAP	8295
				TWIST1	7291
				TYRO3	7301
				UBTF	7343
				USF2	7392
				VHL	7428
				VIM	7431
				VPS37B	79720
				WWP1	11059
				YY1	7528
				ZMPSTE24	10269
				ZYX	7791

## Sheet: Protein Degradation
© 2000-2009 Ingenuity Systems, Inc. All rights reserved.
15 mM ABC				150 mM ABC
				Molecule Name	Entrez Gene ID for Human
				ACY1	95
				ADAM19	8728
				ADAMTS4	9507
				ADRM1	11047
				ANAPC4	29945
				ANAPC5	51433
				APAF1	317
				ARIH2	10425
				ARNTL	406
				ATG7	10533
				ATG4A	115201
				CAPN1	823
				CAPN3	825
				CAPNS1	826
				CAST	831
				CBLB	868
				CD46	4179
				CDC20	991
				CDC23 (includes EG:8697)	8697
				CFD	1675
				CLN3	1201
				CPN1	1369
				CTSB	1508
				CTSD	1509
				CTSF	8722
				CUL2	8453
				DERL1	79139
				DHCR24	1718
				DPP7	29952
				EDEM1	9695
				FBXL6	26233
				FBXO2	26232
				FBXO6	26270
				FBXO22	26263
				FBXO32	114907
				HGS	9146
				HTRA2	27429
				HTT	3064
				ITGB1	3688
				LAMP2	3920
				LTBP4	8425
				MANBA	4126
				MBTPS1	8720
				MTOR	2475
				NGLY1	55768
				PCOLCE	5118
				PCSK5	5125
				PIK3R1	5295
				PITRM1	10531
				PLAT	5327
				PMPCA	23203
				PSEN2	5664
				PSMC2	5701
				PSMD14	10213
				RCE1	9986
				SDC1	6382
				SDC4	6385
				SELS	55829
				SERPINA5	5104
				SERPINB1	1992
				SGSM3	27352
				SKP2	6502
				SOCS2	8835
				SP1	6667
				SPG7	6687
				SUFU	51684
				SYVN1	84447
				THOP1	7064
				TIMP2	7077
				UBE2C	11065
				UBE2D3	7323
				UBE2G2	7327
				UBE2K	3093
				UBE2N	7334
				UBR2	23304
				USE1	55850
				USP3	9960
				VHL	7428
				ZMPSTE24	10269

## Sheet: Gene Expression
© 2000-2009 Ingenuity Systems, Inc. All rights reserved.
15 mM ABC				150 mM ABC
Molecule Name	Entrez Gene ID for Human			Molecule Name	Entrez Gene ID for Human
ADM	133			AATF	26574
AEBP1	165			ACO1	48
AHCTF1	25909			ACVR2B	93
CBX2	84733			ADRB2	154
CD74	972			AEBP1	165
CDKN2C	1031			AES	166
CHRM3	1131			AFF4	27125
CIITA	4261			AHCTF1	25909
CITED1	4435			ALX1	8092
CYP1A1	1543			APLP1	333
DLX1	1745			APOE	348
EYA1	2138			APP	351
FST	10468			ARID1A	8289
FZD4	8322			ARID5B	84159
GADD45A	1647			ARNT2	9915
GAS6	2621			ARNTL	406
GRB2	2885			ATF5	22809
HNRNPA1	3178			ATN1	1822
ID3	3399			ATP2B4	493
IGFBP3	3486			ATP2C1	27032
IGFBP5	3488			BAD	572
IL24	11009			BCKDHA	593
KAT2B	8850			BCL3	602
LGALS1	3956			BCL6	604
MMS19	64210			BCOR	54880
NEDD8	4738			BLM	641
NEUROG2	63973			BMI1	648
PAK6	56924			BMP6	654
PDCD11	22984			BMP7	655
PHRF1	57661			BRWD1	54014
PRKCD	5580			BST2	684
SCAP	22937			BTF3	689
SMARCC1	6599			BTG2	7832
SMARCD3	6604			BUD31 (includes EG:8896)	8896
SNAPC4	6621			CBX3	11335
SPP1	6696			CCNA2	890
STK36	27148			CCND1	595
SYNJ2BP	55333			CCNK	8812
TBX2	6909			CDC6	990
TCEB1	6921			CDK2	1017
TCFL5	10732			CDK9	1025
UHRF1	29128			CDKN1A	1026
YBX1	4904			CEBPD	1052
YY1	7528			CEBPG	1054
				CENPF	1063
				CHAF1A	10036
				CHD4	1108
				CHMP1A	5119
				CHUK	1147
				CIAO1	9391
				CIITA	4261
				CITED1	4435
				CITED2	10370
				CNBP	7555
				CNOT7	29883
				COMMD7	149951
				CRABP2	1382
				CREG1	8804
				CRKL	1399
				CSRNP1	64651
				CTCF	10664
				CXXC1	30827
				CYTL1	54360
				DBP	1628
				DDB2	1643
				DDIT3	1649
				DDX5	1655
				DDX54	79039
				DHX9	1660
				DHX15	1665
				DLX1	1745
				DNAJA3	9093
				DNMT1	1786
				DRAP1	10589
				DVL3	1857
				E2F1	1869
				E2F3	1871
				E2F4	1874
				E2F5	1875
				E2F7	144455
				E4F1	1877
				ECM1	1893
				ECSIT	51295
				EGR1	1958
				EIF2B1	1967
				EIF2B2	8892
				EIF2B3	8891
				EIF4A1	1973
				EIF4EBP1	1978
				EIF4G2	1982
				ELK1	2002
				ELP2	55250
				ENO1	2023
				EPOR	2057
				ERCC1	2067
				ERCC2	2068
				ERCC3	2071
				ETF1	2107
				ETV4	2118
				ETV6	2120
				EWSR1	2130
				FHL2	2274
				FOS	2353
				FOXC1	2296
				FOXO1	2308
				FOXO4	4303
				FST	10468
				FSTL3	10272
				FZD2	2535
				FZD9	8326
				GADD45A	1647
				GLI3	2737
				GSK3B	2932
				GTF2A2	2958
				GTF2E1	2960
				GTF2E2	2961
				GTF2F1	2962
				GTF2F2	2963
				GTF3A	2971
				GTF3C1	2975
				GTF3C2	2976
				HDAC1	3065
				HDAC8	55869
				HMGN1	3150
				HMGN2	3151
				HNRNPAB	3182
				HOXB4	3214
				HOXC8	3224
				HRAS	3265
				HRSP12	10247
				ID1	3397
				ID2	3398
				IFI16	3428
				IFNAR1	3454
				IGFBP5	3488
				IKBKG	8517
				IL1A	3552
				ILK	3611
				IRF3	3661
				IRF9	10379
				ISL1	3670
				IVNS1ABP	10625
				JAG1	182
				JARID2	3720
				JUP	3728
				KAT2A	2648
				KAT2B	8850
				KLF2	10365
				KLF13	51621
				LANCL2	55915
				LGALS1	3956
				LIF	3976
				LITAF	9516
				LY96	23643
				MAF	4094
				MAGED1	9500
				MAP2K1	5604
				MAP3K7	6885
				MAP4K5	11183
				MAPK3	5595
				MAPK13	5603
				MED1	5469
				MED12	9968
				MED16	10025
				MED20	9477
				MED26	9441
				MEF2C	4208
				MLLT6	4302
				MNAT1	4331
				MTF1	4520
				MTOR	2475
				MXD1	4084
				MXD3	83463
				MYC	4609
				MYCBP2	23077
				MYST1	84148
				NAP1L1	4673
				NDUFA13	51079
				NFE2	4778
				NFE2L3	9603
				NFIB	4781
				NFIX	4784
				NFKB1	4790
				NFKBIA	4792
				NKRF	55922
				NOTCH1	4851
				NPAS1	4861
				NPAS2	4862
				NR0B1	190
				NR1H3	10062
				NR4A2	4929
				NRIP1	8204
				PAIP2	51247
				PAK1	5058
				PCGF2	7703
				PCGF6	84108
				PDCD11	22984
				PDLIM1	9124
				PHB (includes EG:5245)	5245
				PHF21A	51317
				PHRF1	57661
				PIAS3	10401
				PKIG	11142
				PMF1	11243
				POLR1C	9533
				POLR2B	5431
				POLR2D	5433
				POLR2F	5435
				POLR2G	5436
				POLR2J	5439
				POLR2L (includes EG:5441)	5441
				POLR3H	171568
				POLR3K	51728
				PPARG	5468
				PPIE	10450
				PRKCD	5580
				PSMD9	5715
				PTEN	5728
				PTRF	284119
				PURA	5813
				PURB	5814
				PUS1	80324
				RB1	5925
				RBM9	23543
				RBM17	84991
				REEP5	7905
				RFX5	5993
				RHOB	388
				RNF4	6047
				RNF14	9604
				RORB	6096
				RPS14	6208
				RPS6KB1	6198
				RRN3	54700
				RUNX3	864
				RXRG	6258
				SAMD11	148398
				SAP18	10284
				SBNO2	22904
				SEC61A1	29927
				SERTAD1	29950
				SERTAD3	29946
				SGK1	6446
				SH2D2A	9047
				SHC1	6464
				SIN3A	25942
				SLC20A1	6574
				SLC2A4RG	56731
				SLC44A2	57153
				SMARCB1	6598
				SMARCC1	6599
				SMARCD2	6603
				SMARCD3	6604
				SMARCE1	6605
				SNAPC2	6618
				SNIP1	79753
				SOCS2	8835
				SOD2	6648
				SOX4	6659
				SOX8	30812
				SOX10	6663
				SOX11	6664
				SOX18	54345
				SP1	6667
				SREBF2	6721
				STAT1	6772
				STAT6	6778
				STAT5A	6776
				SUB1	10923
				SUFU	51684
				SUPT4H1	6827
				SUZ12	23512
				TAF1C	9013
				TAF5L	27097
				TARBP1 (includes EG:6894)	6894
				TBK1	29110
				TBX3	6926
				TCF25	22980
				TCFL5	10732
				TDG	6996
				TEAD2	8463
				TEAD4	7004
				TFAM	7019
				TFAP2C	7022
				TFDP1	7027
				TGFA	7039
				TGFB1I1	7041
				TGIF1	7050
				TGM2	7052
				TIMELESS	8914
				TNFRSF10B	8795
				TNFRSF1A	7132
				TOP2A	7153
				TRAPPC2	6399
				TRIM28	10155
				TRIP13	9319
				TRRAP	8295
				TWIST1	7291
				TXNRD1	7296
				UBE2V1	7335
				UBP1	7342
				UBTF	7343
				UHRF1	29128
				USF2	7392
				VHL	7428
				VPS72	6944
				VPS4B	9525
				WWOX	51741
				WWP1	11059
				YWHAH	7533
				YY1	7528
				ZC3HAV1	56829
				ZFP36	7538
				ZHX1	11244
				ZNF45	7596
				ZNF263	10127
				ZNF281	23528
				ZNF462	58499
				ZNF467	168544

## Sheet: DNA Replic. Recomb. and Repair
© 2000-2009 Ingenuity Systems, Inc. All rights reserved.
15 mM ABC				150 mM ABC
Molecule Name	Entrez Gene ID for Human			Molecule Name	Entrez Gene ID for Human
ADM	133			ADM	133
APAF1	317			AEN	64782
BANF1	8815			ALKBH1	8846
CHFR	55743			ANTXR1	84168
CDKN2C	1031			APAF1	317
CHRM3	1131			APOE	348
FST	10468			APP	351
GADD45A	1647			APTX	54840
GRB2	2885			ARL8B	55207
HNRNPA1	3178			ASF1B	55723
ID3	3399			AURKA	6790
IGFBP3	3486			AURKB	9212
IGFBP5	3488			BAX	581
IL24	11009			BCL3	602
LGALS1	3956			BCL6	604
MCM2	4171			BLM	641
MMS19	64210			BTG2	7832
NAP1L4	4673			CAST	831
POLA2	23649			CBX3	11335
POLD1	5424			CCNA2	890
PRDX6	9588			CCNB2	9133
PRKCD	5580			CDC6	990
RAP1GAP (includes EG:5909)	5909			CDC7	8317
SPP1	6696			CDC20	991
UHRF1	29128			CDC42	998
YY1	7528			CDC25A	993
				CDC45L	8318
				CDK2	1017
				CDKN1A	1026
				CDKN1B	1027
				CHAF1A	10036
				CHAF1B	8208
				CTCF	10664
				CYCS (includes EG:54205)	54205
				DAPK1	1612
				DDB2	1643
				DDIT3	1649
				DHX9	1660
				DNM3	26052
				DNMT1	1786
				DRAP1	10589
				DUT (includes EG:1854)	1854
				DYRK2	8445
				E2F1	1869
				E4F1	1877
				EBNA1BP2	10969
				ELK1	2002
				ERCC1	2067
				ERCC2	2068
				ERCC3	2071
				EXO1	9156
				FANCD2	2177
				FBL	2091
				FEN1	2237
				FLJ11506	79719
				FOS	2353
				FTH1	2495
				GADD45A	1647
				GTF3A	2971
				H2AFX	3014
				HDAC8	55869
				HELLS	3070
				HIRIP3	8479
				HMGN1	3150
				HMGN2	3151
				HMOX1	3162
				HNRNPA1	3178
				HRAS	3265
				HSD17B10	3028
				HSPA1B	3304
				HSPB1	3315
				ID1	3397
				IFI16	3428
				IGFBP4	3487
				IGFBP5	3488
				ISG20	3669
				KIAA0101	9768
				KIF2C	11004
				KNTC1	9735
				LIG1	3978
				MAD2L1	4085
				MAP3K12	7786
				MAPK3	5595
				MCM2	4171
				MCM3	4172
				MCM3AP	8888
				MCPH1	79648
				MDC1	9656
				MED1	5469
				MICA	4276
				MIF	4282
				MIS12	79003
				MLH1	4292
				MNAT1	4331
				MXD1	4084
				MYC	4609
				NAE1	8883
				NAP1L1	4673
				NAP1L4	4676
				NASP	4678
				NCAPD2	9918
				NCAPG (includes EG:64151)	64151
				NFKB1	4790
				NOL8	55035
				NOX4	50507
				NP	4860
				NUPR1	26471
				ORC3L	23595
				ORC5L	5001
				ORC6L	23594
				PCM1	5108
				PDCD6IP	10015
				PIK3R1	5295
				PIM1	5292
				PLK1	5347
				PMF1	11243
				PNKP	11284
				POLA2	23649
				POLD4	57804
				POLE3	54107
				POLE4	56655
				POLG2	11232
				POLQ	10721
				PPP1R15A (includes EG:23645)	23645
				PRDX6	9588
				PRIM1	5557
				PRKCD	5580
				PRNP	5621
				PSEN2	5664
				PTMS	5763
				PURA	5813
				RAD21	5885
				RAD51	5888
				RAD51C	5889
				RAD54L	8438
				RAN	5901
				RB1	5925
				RECQL	5965
				RECQL4	9401
				RFC3	5983
				RFC4	5984
				RIOK3	8780
				RPA3	6119
				RPS27L (includes EG:51065)	51065
				RRM2B	50484
				RUVBL2	10856
				SESN1	27244
				SET	6418
				SGK1	6446
				SKP2	6502
				SMARCB1	6598
				SOD2	6648
				SP1	6667
				SRPK1	6732
				SUB1	10923
				TAP2	6891
				TDG	6996
				TERF2	7014
				TFAM	7019
				TFF3	7033
				THOC1	9984
				TIMELESS	8914
				TIPIN	54962
				TNFRSF19	55504
				TOP2A	7153
				TOP3B	8940
				TPD52L1	7164
				TRIAP1	51499
				TRIP13	9319
				TRRAP	8295
				TSPYL1	7259
				TYMS	7298
				UBE2N	7334
				UBE2V1	7335
				UBE2V2	7336
				UBTF	7343
				VPS28	51160
				XAB2	56949
				XPC	7508
				XRCC1	7515
				XRCC3 (includes EG:7517)	7517
				XRN2	22803
				YY1	7528
				ZMAT3	64393
				ZWINT (includes EG:11130)	11130
